# Supplementary material for: Crystal structure of (E)-1(anthracen-9-ylmethylidene)[2-(morpholin-4-yl)eth­yl]amine
Source: Acta Crystallogr Sect E Struct Rep Online. 2014 Aug 23;70(Pt 9):o1045–6. doi: 10.1107/S1600536814018807 (PMC4186061; doi:10.1107/S1600536814018807)
Supplement: Supplementary file 1 [file e-70-o1045-sup1.cif]

##############################################################################
#                                                                            #
# This CIF contains the data in a paper accepted for publication in          #
# Acta Crystallographica Section E. It conforms to the requirements of       #
# Notes for Authors for Acta Crystallographica Section E, and has been       #
# peer reviewed under the auspices of the IUCr Commission on Journals.       #
#                                                                            #
# Full details of the Crystallographic Information File format               #
# are given in the paper "The Crystallographic Information File (CIF):       #
# a New Standard Archive File for Crystallography" by S. R. Hall, F. H.      #
# Allen and I. D. Brown [Acta Cryst. (1991), A47, 655-685].                  #
#                                                                            #
# The current version of the core CIF dictionary is obtainable from          #
# ftp://ftp.iucr.org/pub/cif_core.dic.                                       #
#                                                                            #
# Software is freely available for graphical display of the structure(s)     #
# in this CIF. For information consult the CIF software page                 #
# http://www.iucr.org/resources/cif/software.                                #
#                                                                            #
# This file may be used for bona fide research purposes within the           #
# scientific community so long as proper attribution is given to the journal # 
# article from which it was obtained.                                        #
#                                                                            #
##############################################################################
data_global
_audit_creation_method     'PLATON <TABLE ACC> option'
_journal_date_recd_electronic     2014-08-18
_journal_date_accepted     2014-08-19
_journal_name_full     'Acta Crystallographica, Section E'
_journal_year     2014
_journal_volume     70
_journal_issue      9
_journal_page_first     o1045
_journal_page_last     o1046
_journal_paper_category     HO
_journal_paper_doi     10.1107/S1600536814018807
_journal_coeditor_code     XU5815
_publ_contact_author_name
;
Dr. Mehmet Akkurt
;
_publ_contact_author_address
; Department of Physics
  Faculty of Sciences
  Erciyes University
  38039 Kayseri
  Turkey
;
_publ_contact_author_email     akkurt@erciyes.edu.tr
_publ_contact_author_fax     '+90-352-4374933'
_publ_contact_author_phone     '+90-352-2076666 ext. 33106'
_publ_section_title
;
Crystal structure of
(<i>E</i>)-(anthracen-9-ylmethylidene)[2-(morpholin-4-yl)ethyl]amine
;
loop_
    _publ_author_name
    _publ_author_address
    'Zeliha Atio\(glu'
;
\.Ilke Education and Health Foundation,
Cappadocia Vocational College,
The Medical Imaging Techniques Program,
50420 Mustafapa\,sa,
\"Urg\"up,
Nev\,sehir,
Turkey
;
    'Mehmet Akkurt'
; Department of Physics,
  Faculty of Sciences,
  Erciyes University,
  38039 Kayseri,
  Turkey
;
    'Aliasghar Jarrahpour'
;
Department of Chemistry,
College of Sciences,
Shiraz University,
71454 Shiraz,
Iran
;
    'Mehdi Mohammadi Chermahini'
;
Department of Chemistry,
College of Sciences,
Shiraz University,
71454 Shiraz,
Iran
;
    'Orhan B\"uy\"ukg\"ung\"or'
;
   Department of Physics,
   Faculty of Arts and Sciences,
   Ondokuz May\?is University,
   55139 Samsun,
   Turkey
;
data_I
_chemical_name_systematic
;
(<i>E</i>)-(Anthracen-9-ylmethylidene)[2-(morpholin-4-yl)ethyl]amine
;
_chemical_name_common     ?
_chemical_formula_moiety     'C21 H22 N2 O'
_chemical_formula_sum     'C21 H22 N2 O'
_chemical_formula_structural     ?
_chemical_formula_iupac     'C21 H22 N2 O'
_chemical_formula_weight     318.41
_chemical_melting_point     ?
_symmetry_cell_setting     monoclinic
_symmetry_space_group_name_H-M     'P 21'
_symmetry_space_group_name_Hall     'P 2yb'
loop_
    _symmetry_equiv_pos_site_id
    _symmetry_equiv_pos_as_xyz
    1 x,y,z
    2 -x,1/2+y,-z
_cell_length_a     6.0451(3)
_cell_length_b     17.8151(10)
_cell_length_c     16.8627(8)
_cell_angle_alpha     90
_cell_angle_beta     99.690(4)
_cell_angle_gamma     90
_cell_volume     1790.10(16)
_cell_formula_units_Z     4
_cell_measurement_reflns_used     10759
_cell_measurement_theta_min     1.68
_cell_measurement_theta_max     27.10
_cell_measurement_temperature     296(2)
_cell_special_details
;
;
_exptl_crystal_description     'needle'
_exptl_crystal_colour     'yellow'
_exptl_crystal_size_max     0.430
_exptl_crystal_size_mid     0.227
_exptl_crystal_size_min     0.120
_exptl_crystal_size_rad     ?
_exptl_crystal_density_diffrn     1.181
_exptl_crystal_density_meas     ?
_exptl_crystal_density_method     'Not Measured'
_exptl_crystal_F_000     680
loop_
    _exptl_crystal_face_index_h
    _exptl_crystal_face_index_k
    _exptl_crystal_face_index_l
    _exptl_crystal_face_perp_dist
    0 -3 -5 0.0660
    0 3 5 0.0560
    3 1 1 0.1750
    -3 0 1 0.2240
    0 -1 1 0.0590
    0 1 -1 0.0740
    -3 2 -8 0.1630
    0 1 0 0.0890
    0 -1 0 0.0560
    -2 6 -1 0.1600
    0 1 -5 0.0650
_exptl_absorpt_coefficient_mu     0.073
_exptl_absorpt_correction_type     integration
_exptl_absorpt_process_details     '(X-RED32; Stoe & Cie, 2002)'
_exptl_absorpt_correction_T_min     0.9802
_exptl_absorpt_correction_T_max     0.9927
_exptl_special_details
;
;
_diffrn_ambient_temperature     296(2)
_diffrn_radiation_type     'Mo K\a'
_diffrn_radiation_wavelength     0.71073
_diffrn_radiation_monochromator     'plane graphite'
_diffrn_measurement_device_type     'Stoe IPDS 2'
_diffrn_measurement_device     '2-circle goniometer'
_diffrn_measurement_method     '\w scans'
_diffrn_detector_area_resol_mean     6.67
_diffrn_reflns_number     22689
_diffrn_reflns_av_R_equivalents     0.1160
_diffrn_reflns_av_sigmaI/netI     0.1423
_diffrn_reflns_theta_min     1.68
_diffrn_reflns_theta_max     26.50
_diffrn_reflns_theta_full     25.24
_diffrn_measured_fraction_theta_max     1.000
_diffrn_measured_fraction_theta_full     1.000
_diffrn_reflns_limit_h_min     -7
_diffrn_reflns_limit_h_max     7
_diffrn_reflns_limit_k_min     -22
_diffrn_reflns_limit_k_max     22
_diffrn_reflns_limit_l_min     -21
_diffrn_reflns_limit_l_max     21
_diffrn_reflns_reduction_process
;
;
_refine_special_details
;
Refinement on <i>F</i>^2^ for ALL reflections except those flagged by the user
for potential systematic errors. Weighted <i>R</i>-factors <i>wR</i> and all
goodnesses of fit <i>S</i> are based on <i>F</i>^2^, conventional
<i>R</i>-factors <i>R</i> are based on <i>F</i>, with <i>F</i> set to zero for
negative <i>F</i>^2^. The observed criterion of <i>F</i>^2^ > \s(<i>F</i>^2^)
is used only for calculating -<i>R</i>-factor-obs <i>etc</i>. and is not
relevant to the choice of reflections for refinement. <i>R</i>-factors based
on <i>F</i>^2^ are statistically about twice as large as those based on
<i>F</i>, and <i>R</i>-factors based on ALL data will be even larger.
;
_reflns_number_total     7325
_reflns_number_gt     2245
_reflns_threshold_expression     I>2\s(I)
_refine_ls_structure_factor_coef     Fsqd
_refine_ls_matrix_type     full
_refine_ls_R_factor_all     0.1916
_refine_ls_R_factor_gt     0.0461
_refine_ls_wR_factor_gt     0.0539
_refine_ls_wR_factor_ref     0.0763
_refine_ls_goodness_of_fit_ref     0.713
_refine_ls_restrained_S_all     0.713
_refine_ls_number_reflns     7325
_refine_ls_number_parameters     433
_refine_ls_number_restraints     1
_refine_ls_number_constraints     ?
_refine_ls_hydrogen_treatment     constr
_refine_ls_weighting_scheme     calc
_refine_ls_weighting_details
                      'w=1/[\s^2^(Fo^2^)+(0.0001P)^2^] where P=(Fo^2^+2Fc^2^)/3'
_atom_sites_solution_hydrogens     geom
_atom_sites_solution_primary     ?
_atom_sites_solution_secondary     ?
_refine_ls_shift/su_max     0.001
_refine_ls_shift/su_mean     0.000
_refine_diff_density_max     0.116
_refine_diff_density_min     -0.099
_refine_ls_extinction_method     'none'
_refine_ls_abs_structure_details     ?
_refine_ls_abs_structure_Flack     ?
loop_
    _atom_type_symbol
    _atom_type_description
    _atom_type_scat_dispersion_real
    _atom_type_scat_dispersion_imag
    _atom_type_scat_source
    C C 0.0033 0.0016 ' International Tables Vol C Tables 4.2.6.8 and 6.1.1.4'
    H H 0.0000 0.0000 ' International Tables Vol C Tables 4.2.6.8 and 6.1.1.4'
    N N 0.0061 0.0033 ' International Tables Vol C Tables 4.2.6.8 and 6.1.1.4'
    O O 0.0106 0.0060 ' International Tables Vol C Tables 4.2.6.8 and 6.1.1.4'
_computing_data_collection     'X-AREA (Stoe & Cie, 2002)'
_computing_cell_refinement     'X-AREA (Stoe & Cie, 2002)'
_computing_data_reduction     'X-RED32 (Stoe & Cie, 2002)'
_computing_structure_solution     'SHELXS2013 (Sheldrick, 2008)'
_computing_structure_refinement     'SHELXL2013 (Sheldrick, 2008)'
_computing_molecular_graphics     'ORTEP-3 for Windows (Farrugia, 2012)'
_computing_publication_material
                                'WinGX (Farrugia, 2012) and PLATON (Spek, 2009)'
loop_
    _atom_site_type_symbol
    _atom_site_label
    _atom_site_fract_x
    _atom_site_fract_y
    _atom_site_fract_z
    _atom_site_U_iso_or_equiv
    _atom_site_thermal_displace_type
    _atom_site_calc_flag
    _atom_site_refinement_flags
    _atom_site_occupancy
    _atom_site_disorder_assembly
    _atom_site_disorder_group
    O O1 0.5030(14) 1.1304(3) 0.8402(4) 0.151(3) Uani d . 1.000 . .
    N N1 0.6844(9) 1.0984(3) 0.6979(4) 0.091(3) Uani d . 1.000 . .
    N N2 0.9321(9) 1.0010(3) 0.5933(3) 0.083(2) Uani d . 1.000 . .
    C C1 0.4497(12) 1.0827(4) 0.7044(5) 0.125(4) Uani d . 1.000 . .
    C C2 0.4292(17) 1.0681(5) 0.7902(6) 0.165(5) Uani d . 1.000 . .
    C C3 0.7314(19) 1.1459(5) 0.8339(6) 0.155(6) Uani d . 1.000 . .
    C C4 0.7548(14) 1.1610(3) 0.7501(6) 0.121(4) Uani d . 1.000 . .
    C C5 0.7151(11) 1.1119(3) 0.6140(4) 0.102(3) Uani d . 1.000 . .
    C C6 0.7207(12) 1.0390(4) 0.5671(4) 0.103(3) Uani d . 1.000 . .
    C C7 0.9286(11) 0.9462(4) 0.6392(4) 0.083(3) Uani d . 1.000 . .
    C C8 1.1260(11) 0.9000(3) 0.6682(5) 0.075(3) Uani d . 1.000 . .
    C C9 1.2703(12) 0.8691(3) 0.6193(4) 0.069(3) Uani d . 1.000 . .
    C C10 1.2220(11) 0.8797(3) 0.5362(5) 0.095(3) Uani d . 1.000 . .
    C C11 1.3547(14) 0.8477(4) 0.4871(4) 0.103(3) Uani d . 1.000 . .
    C C12 1.5368(14) 0.8018(4) 0.5200(5) 0.112(4) Uani d . 1.000 . .
    C C13 1.5893(12) 0.7909(3) 0.5997(5) 0.094(3) Uani d . 1.000 . .
    C C14 1.4558(13) 0.8241(3) 0.6516(5) 0.079(3) Uani d . 1.000 . .
    C C15 1.4988(12) 0.8134(4) 0.7345(5) 0.089(3) Uani d . 1.000 . .
    C C16 1.3580(16) 0.8435(4) 0.7827(4) 0.089(4) Uani d . 1.000 . .
    C C17 1.4078(14) 0.8284(4) 0.8665(6) 0.119(4) Uani d . 1.000 . .
    C C18 1.2768(16) 0.8546(5) 0.9180(5) 0.131(5) Uani d . 1.000 . .
    C C19 1.0911(18) 0.8962(5) 0.8894(6) 0.120(4) Uani d . 1.000 . .
    C C20 1.0344(12) 0.9135(4) 0.8089(5) 0.097(4) Uani d . 1.000 . .
    C C21 1.1684(13) 0.8875(4) 0.7520(5) 0.082(3) Uani d . 1.000 . .
    O O2 -0.0218(13) 0.3492(4) 0.9153(4) 0.143(3) Uani d . 1.000 . .
    N N3 0.1892(9) 0.3720(2) 0.7801(3) 0.075(2) Uani d . 1.000 . .
    N N4 0.4442(8) 0.4611(3) 0.6707(3) 0.086(2) Uani d . 1.000 . .
    C C22 0.2622(11) 0.3138(3) 0.8388(5) 0.104(3) Uani d . 1.000 . .
    C C23 0.2071(17) 0.3359(5) 0.9198(5) 0.147(5) Uani d . 1.000 . .
    C C24 -0.0968(13) 0.4068(4) 0.8585(5) 0.122(4) Uani d . 1.000 . .
    C C25 -0.0489(11) 0.3848(3) 0.7777(4) 0.094(3) Uani d . 1.000 . .
    C C26 0.2383(11) 0.3506(3) 0.6997(5) 0.096(3) Uani d . 1.000 . .
    C C27 0.2407(11) 0.4180(3) 0.6453(4) 0.091(3) Uani d . 1.000 . .
    C C28 0.4249(10) 0.5193(3) 0.7114(4) 0.078(3) Uani d . 1.000 . .
    C C29 0.6164(11) 0.5675(3) 0.7442(4) 0.071(3) Uani d . 1.000 . .
    C C30 0.6443(13) 0.5896(3) 0.8261(4) 0.075(3) Uani d . 1.000 . .
    C C31 0.4994(12) 0.5602(4) 0.8772(5) 0.105(4) Uani d . 1.000 . .
    C C32 0.5272(15) 0.5804(5) 0.9561(5) 0.122(4) Uani d . 1.000 . .
    C C33 0.7021(18) 0.6295(4) 0.9876(5) 0.123(4) Uani d . 1.000 . .
    C C34 0.8488(14) 0.6564(4) 0.9425(5) 0.110(4) Uani d . 1.000 . .
    C C35 0.8258(13) 0.6379(3) 0.8593(5) 0.079(3) Uani d . 1.000 . .
    C C36 0.9658(13) 0.6628(3) 0.8079(5) 0.087(3) Uani d . 1.000 . .
    C C37 0.9342(13) 0.6426(4) 0.7280(5) 0.079(3) Uani d . 1.000 . .
    C C38 1.0851(13) 0.6725(3) 0.6783(5) 0.098(4) Uani d . 1.000 . .
    C C39 1.0621(14) 0.6555(4) 0.5994(5) 0.096(4) Uani d . 1.000 . .
    C C40 0.8943(14) 0.6070(4) 0.5655(5) 0.099(3) Uani d . 1.000 . .
    C C41 0.7469(11) 0.5766(3) 0.6099(4) 0.076(3) Uani d . 1.000 . .
    C C42 0.7638(11) 0.5937(3) 0.6937(4) 0.070(3) Uani d . 1.000 . .
    H H1A 0.39760 1.03920 0.67190 0.1490 Uiso c RU 1.000 . .
    H H1B 0.35650 1.12520 0.68430 0.1490 Uiso c RU 1.000 . .
    H H2A 0.27380 1.05740 0.79360 0.1980 Uiso c RU 1.000 . .
    H H2B 0.51790 1.02440 0.80930 0.1980 Uiso c RU 1.000 . .
    H H3A 0.82430 1.10330 0.85390 0.1850 Uiso c RU 1.000 . .
    H H3B 0.78320 1.18910 0.86690 0.1850 Uiso c RU 1.000 . .
    H H4A 0.66560 1.20470 0.73100 0.1450 Uiso c RU 1.000 . .
    H H4B 0.91050 1.17250 0.74780 0.1450 Uiso c RU 1.000 . .
    H H5A 0.85430 1.13900 0.61410 0.1220 Uiso c RU 1.000 . .
    H H5B 0.59320 1.14300 0.58740 0.1220 Uiso c RU 1.000 . .
    H H6A 0.59760 1.00690 0.57590 0.1230 Uiso c RU 1.000 . .
    H H6B 0.70340 1.04990 0.51000 0.1230 Uiso c RU 1.000 . .
    H H7 0.79390 0.93400 0.65570 0.0990 Uiso c RU 1.000 . .
    H H10 1.09900 0.90860 0.51400 0.1140 Uiso c RU 1.000 . .
    H H11 1.32440 0.85630 0.43200 0.1230 Uiso c RU 1.000 . .
    H H12 1.62200 0.77870 0.48600 0.1340 Uiso c RU 1.000 . .
    H H13 1.71280 0.76170 0.62070 0.1130 Uiso c RU 1.000 . .
    H H15 1.62360 0.78570 0.75760 0.1080 Uiso c RU 1.000 . .
    H H17 1.53360 0.79990 0.88650 0.1420 Uiso c RU 1.000 . .
    H H18 1.31310 0.84420 0.97270 0.1570 Uiso c RU 1.000 . .
    H H19 1.00060 0.91330 0.92510 0.1440 Uiso c RU 1.000 . .
    H H20 0.90770 0.94250 0.79130 0.1160 Uiso c RU 1.000 . .
    H H22A 0.42270 0.30640 0.84310 0.1250 Uiso c RU 1.000 . .
    H H22B 0.18780 0.26700 0.82130 0.1250 Uiso c RU 1.000 . .
    H H23A 0.25330 0.29600 0.95820 0.1760 Uiso c RU 1.000 . .
    H H23B 0.29020 0.38080 0.93880 0.1760 Uiso c RU 1.000 . .
    H H24A -0.02060 0.45340 0.87550 0.1470 Uiso c RU 1.000 . .
    H H24B -0.25680 0.41450 0.85570 0.1470 Uiso c RU 1.000 . .
    H H25A -0.13120 0.33940 0.75990 0.1130 Uiso c RU 1.000 . .
    H H25B -0.09950 0.42420 0.73920 0.1130 Uiso c RU 1.000 . .
    H H26A 0.12550 0.31530 0.67470 0.1150 Uiso c RU 1.000 . .
    H H26B 0.38300 0.32580 0.70620 0.1150 Uiso c RU 1.000 . .
    H H27A 0.23450 0.40150 0.59010 0.1090 Uiso c RU 1.000 . .
    H H27B 0.11050 0.44920 0.64770 0.1090 Uiso c RU 1.000 . .
    H H28 0.28310 0.53250 0.72120 0.0930 Uiso c RU 1.000 . .
    H H31 0.38550 0.52700 0.85650 0.1270 Uiso c RU 1.000 . .
    H H32 0.43080 0.56190 0.98900 0.1460 Uiso c RU 1.000 . .
    H H33 0.71720 0.64390 1.04130 0.1480 Uiso c RU 1.000 . .
    H H34 0.96590 0.68720 0.96600 0.1330 Uiso c RU 1.000 . .
    H H36 1.08510 0.69420 0.82800 0.1040 Uiso c RU 1.000 . .
    H H38 1.20080 0.70420 0.70110 0.1170 Uiso c RU 1.000 . .
    H H39 1.15880 0.67640 0.56800 0.1150 Uiso c RU 1.000 . .
    H H40 0.88130 0.59470 0.51130 0.1190 Uiso c RU 1.000 . .
    H H41 0.63450 0.54450 0.58540 0.0910 Uiso c RU 1.000 . .
loop_
    _atom_site_aniso_label
    _atom_site_aniso_U_11
    _atom_site_aniso_U_22
    _atom_site_aniso_U_33
    _atom_site_aniso_U_12
    _atom_site_aniso_U_13
    _atom_site_aniso_U_23
    O1 0.189(7) 0.123(4) 0.161(6) 0.003(5) 0.085(5) -0.019(4)
    N1 0.086(5) 0.067(3) 0.122(5) -0.005(3) 0.022(4) -0.006(3)
    N2 0.075(4) 0.098(4) 0.077(4) 0.005(3) 0.012(3) 0.012(3)
    C1 0.085(6) 0.114(5) 0.184(9) -0.032(4) 0.049(7) -0.019(5)
    C2 0.210(11) 0.141(8) 0.178(9) -0.054(7) 0.127(9) -0.034(7)
    C3 0.194(13) 0.161(9) 0.115(9) -0.002(8) 0.044(9) -0.033(6)
    C4 0.113(7) 0.075(5) 0.171(9) -0.012(4) 0.017(6) -0.023(5)
    C5 0.093(6) 0.102(5) 0.110(6) -0.004(4) 0.018(5) 0.029(5)
    C6 0.101(6) 0.124(5) 0.079(5) 0.002(5) 0.001(5) 0.015(4)
    C7 0.083(5) 0.096(5) 0.070(5) -0.019(4) 0.014(4) 0.007(4)
    C8 0.060(5) 0.075(4) 0.086(6) -0.024(4) -0.002(5) 0.011(4)
    C9 0.082(5) 0.073(4) 0.056(5) -0.018(4) 0.023(4) 0.004(4)
    C10 0.095(6) 0.097(5) 0.098(6) -0.001(4) 0.030(5) -0.003(4)
    C11 0.120(7) 0.109(6) 0.076(5) -0.010(5) 0.009(5) 0.008(4)
    C12 0.127(8) 0.105(5) 0.112(7) -0.001(5) 0.044(6) 0.004(5)
    C13 0.092(6) 0.092(5) 0.105(6) 0.008(4) 0.037(6) -0.004(5)
    C14 0.081(6) 0.062(4) 0.095(6) -0.004(4) 0.014(5) 0.019(4)
    C15 0.090(6) 0.090(5) 0.082(6) -0.007(4) -0.002(5) 0.012(5)
    C16 0.122(8) 0.093(5) 0.054(5) -0.027(5) 0.021(5) -0.005(4)
    C17 0.100(7) 0.146(7) 0.111(8) -0.003(5) 0.021(6) -0.011(6)
    C18 0.110(8) 0.175(9) 0.097(7) 0.017(6) -0.011(6) 0.020(6)
    C19 0.145(9) 0.152(8) 0.068(6) -0.016(6) 0.034(6) -0.020(5)
    C20 0.084(6) 0.111(6) 0.097(7) 0.007(4) 0.021(5) -0.007(5)
    C21 0.070(5) 0.082(5) 0.088(6) -0.005(4) 0.000(5) 0.001(4)
    O2 0.181(6) 0.148(5) 0.107(5) -0.012(5) 0.042(5) 0.041(4)
    N3 0.068(4) 0.072(3) 0.083(4) 0.010(3) 0.006(3) 0.003(3)
    N4 0.076(4) 0.094(3) 0.086(4) -0.010(3) 0.009(3) -0.013(3)
    C22 0.088(6) 0.079(4) 0.137(7) -0.004(4) -0.007(6) 0.021(5)
    C23 0.159(10) 0.148(7) 0.113(8) -0.007(8) -0.037(8) 0.040(6)
    C24 0.134(8) 0.104(6) 0.138(8) 0.000(5) 0.049(6) -0.010(6)
    C25 0.085(6) 0.086(5) 0.112(6) 0.005(4) 0.018(5) 0.001(4)
    C26 0.084(5) 0.071(4) 0.133(7) -0.015(4) 0.016(5) -0.028(4)
    C27 0.091(6) 0.105(5) 0.078(5) -0.011(4) 0.014(4) -0.011(4)
    C28 0.079(5) 0.078(4) 0.078(5) -0.001(4) 0.020(4) -0.004(4)
    C29 0.075(5) 0.050(3) 0.086(6) -0.001(3) 0.009(5) -0.003(4)
    C30 0.089(6) 0.067(4) 0.070(5) 0.012(4) 0.018(5) -0.007(4)
    C31 0.116(7) 0.115(6) 0.088(6) -0.005(5) 0.025(6) -0.004(5)
    C32 0.136(8) 0.152(8) 0.082(7) -0.023(6) 0.029(6) -0.023(5)
    C33 0.184(10) 0.117(6) 0.072(6) 0.002(6) 0.032(6) -0.009(5)
    C34 0.145(8) 0.106(5) 0.077(6) -0.010(5) 0.010(5) -0.033(4)
    C35 0.093(6) 0.062(4) 0.082(6) 0.004(4) 0.011(5) -0.011(4)
    C36 0.087(6) 0.089(5) 0.084(6) -0.010(4) 0.016(5) -0.008(4)
    C37 0.088(6) 0.068(4) 0.088(6) -0.002(4) 0.032(5) 0.012(4)
    C38 0.105(7) 0.074(4) 0.112(7) 0.003(4) 0.014(6) -0.015(5)
    C39 0.096(6) 0.078(5) 0.120(8) -0.013(4) 0.037(6) 0.001(4)
    C40 0.108(6) 0.100(5) 0.101(6) 0.002(5) 0.050(6) 0.012(5)
    C41 0.082(5) 0.086(4) 0.059(5) 0.010(3) 0.010(4) -0.003(3)
    C42 0.066(5) 0.048(3) 0.094(6) -0.003(3) 0.009(5) 0.006(4)
_geom_special_details
;
Bond distances, angles <i>etc</i>. have been calculated using the rounded
fractional coordinates. All su's are estimated from the variances of the
(full) variance-covariance matrix. The cell e.s.d.'s are taken into account in
the estimation of distances, angles and torsion angles
;
loop_
    _geom_bond_atom_site_label_1
    _geom_bond_atom_site_label_2
    _geom_bond_site_symmetry_1
    _geom_bond_site_symmetry_2
    _geom_bond_distance
    _geom_bond_publ_flag
    O1 C2 . . 1.420(11) no
    O1 C3 . . 1.429(14) no
    O2 C23 . . 1.393(13) no
    O2 C24 . . 1.425(10) no
    N1 C1 . . 1.468(9) no
    N1 C5 . . 1.477(9) no
    N1 C4 . . 1.440(10) no
    N2 C7 . . 1.248(9) no
    N2 C6 . . 1.448(9) no
    N3 C26 . . 1.486(9) no
    N3 C22 . . 1.450(8) no
    N3 C25 . . 1.451(9) no
    N4 C28 . . 1.260(8) no
    N4 C27 . . 1.452(8) no
    C1 C2 . . 1.496(13) no
    C3 C4 . . 1.469(14) no
    C5 C6 . . 1.524(9) no
    C7 C8 . . 1.464(10) no
    C8 C9 . . 1.409(10) no
    C8 C21 . . 1.411(12) no
    C9 C10 . . 1.395(11) no
    C9 C14 . . 1.411(10) no
    C10 C11 . . 1.370(11) no
    C11 C12 . . 1.408(11) no
    C12 C13 . . 1.342(12) no
    C13 C14 . . 1.416(11) no
    C14 C15 . . 1.391(12) no
    C15 C16 . . 1.380(11) no
    C16 C21 . . 1.413(12) no
    C16 C17 . . 1.420(12) no
    C17 C18 . . 1.353(13) no
    C18 C19 . . 1.364(14) no
    C19 C20 . . 1.378(13) no
    C20 C21 . . 1.433(11) no
    C1 H1A . . 0.9700 no
    C1 H1B . . 0.9700 no
    C2 H2A . . 0.9700 no
    C2 H2B . . 0.9700 no
    C3 H3A . . 0.9700 no
    C3 H3B . . 0.9700 no
    C4 H4A . . 0.9700 no
    C4 H4B . . 0.9700 no
    C5 H5B . . 0.9700 no
    C5 H5A . . 0.9700 no
    C6 H6A . . 0.9700 no
    C6 H6B . . 0.9700 no
    C7 H7 . . 0.9300 no
    C10 H10 . . 0.9300 no
    C11 H11 . . 0.9300 no
    C12 H12 . . 0.9300 no
    C13 H13 . . 0.9300 no
    C15 H15 . . 0.9300 no
    C17 H17 . . 0.9300 no
    C18 H18 . . 0.9300 no
    C19 H19 . . 0.9300 no
    C20 H20 . . 0.9300 no
    C22 C23 . . 1.512(12) no
    C24 C25 . . 1.492(11) no
    C26 C27 . . 1.513(9) no
    C28 C29 . . 1.472(9) no
    C29 C30 . . 1.419(9) no
    C29 C42 . . 1.412(9) no
    C30 C31 . . 1.428(11) no
    C30 C35 . . 1.432(10) no
    C31 C32 . . 1.361(12) no
    C32 C33 . . 1.406(13) no
    C33 C34 . . 1.350(13) no
    C34 C35 . . 1.425(12) no
    C35 C36 . . 1.383(11) no
    C36 C37 . . 1.377(12) no
    C37 C38 . . 1.441(11) no
    C37 C42 . . 1.398(10) no
    C38 C39 . . 1.349(12) no
    C39 C40 . . 1.381(11) no
    C40 C41 . . 1.368(11) no
    C41 C42 . . 1.432(9) no
    C22 H22A . . 0.9700 no
    C22 H22B . . 0.9700 no
    C23 H23A . . 0.9700 no
    C23 H23B . . 0.9700 no
    C24 H24A . . 0.9700 no
    C24 H24B . . 0.9700 no
    C25 H25A . . 0.9700 no
    C25 H25B . . 0.9700 no
    C26 H26A . . 0.9700 no
    C26 H26B . . 0.9700 no
    C27 H27A . . 0.9700 no
    C27 H27B . . 0.9700 no
    C28 H28 . . 0.9300 no
    C31 H31 . . 0.9300 no
    C32 H32 . . 0.9300 no
    C33 H33 . . 0.9300 no
    C34 H34 . . 0.9300 no
    C36 H36 . . 0.9300 no
    C38 H38 . . 0.9300 no
    C39 H39 . . 0.9300 no
    C40 H40 . . 0.9300 no
    C41 H41 . . 0.9300 no
loop_
    _geom_angle_atom_site_label_1
    _geom_angle_atom_site_label_2
    _geom_angle_atom_site_label_3
    _geom_angle_site_symmetry_1
    _geom_angle_site_symmetry_2
    _geom_angle_site_symmetry_3
    _geom_angle
    _geom_angle_publ_flag
    C2 O1 C3 . . . 108.5(7) no
    C23 O2 C24 . . . 111.1(7) no
    C1 N1 C5 . . . 112.4(6) no
    C4 N1 C5 . . . 112.8(5) no
    C1 N1 C4 . . . 107.0(6) no
    C6 N2 C7 . . . 116.7(6) no
    C22 N3 C25 . . . 108.5(5) no
    C22 N3 C26 . . . 110.8(5) no
    C25 N3 C26 . . . 111.4(5) no
    C27 N4 C28 . . . 116.4(5) no
    N1 C1 C2 . . . 110.1(7) no
    O1 C2 C1 . . . 111.7(7) no
    O1 C3 C4 . . . 111.0(8) no
    N1 C4 C3 . . . 112.3(6) no
    N1 C5 C6 . . . 112.1(5) no
    N2 C6 C5 . . . 109.6(5) no
    N2 C7 C8 . . . 123.3(6) no
    C9 C8 C21 . . . 119.9(6) no
    C7 C8 C21 . . . 115.1(6) no
    C7 C8 C9 . . . 125.0(7) no
    C8 C9 C10 . . . 119.3(6) no
    C10 C9 C14 . . . 118.9(6) no
    C8 C9 C14 . . . 121.7(7) no
    C9 C10 C11 . . . 120.4(6) no
    C10 C11 C12 . . . 120.1(7) no
    C11 C12 C13 . . . 121.1(7) no
    C12 C13 C14 . . . 119.7(7) no
    C9 C14 C13 . . . 119.8(7) no
    C13 C14 C15 . . . 122.3(7) no
    C9 C14 C15 . . . 117.9(7) no
    C14 C15 C16 . . . 120.6(7) no
    C15 C16 C21 . . . 122.8(7) no
    C17 C16 C21 . . . 119.5(8) no
    C15 C16 C17 . . . 117.6(8) no
    C16 C17 C18 . . . 121.6(8) no
    C17 C18 C19 . . . 119.8(8) no
    C18 C19 C20 . . . 121.6(9) no
    C19 C20 C21 . . . 120.8(8) no
    C8 C21 C20 . . . 126.3(7) no
    C16 C21 C20 . . . 116.7(7) no
    C8 C21 C16 . . . 117.0(7) no
    C2 C1 H1A . . . 110.00 no
    C2 C1 H1B . . . 110.00 no
    N1 C1 H1A . . . 110.00 no
    N1 C1 H1B . . . 110.00 no
    H1A C1 H1B . . . 108.00 no
    O1 C2 H2A . . . 109.00 no
    O1 C2 H2B . . . 109.00 no
    H2A C2 H2B . . . 108.00 no
    C1 C2 H2B . . . 109.00 no
    C1 C2 H2A . . . 109.00 no
    O1 C3 H3B . . . 109.00 no
    O1 C3 H3A . . . 109.00 no
    C4 C3 H3B . . . 109.00 no
    H3A C3 H3B . . . 108.00 no
    C4 C3 H3A . . . 110.00 no
    C3 C4 H4A . . . 109.00 no
    C3 C4 H4B . . . 109.00 no
    N1 C4 H4A . . . 109.00 no
    N1 C4 H4B . . . 109.00 no
    H4A C4 H4B . . . 108.00 no
    H5A C5 H5B . . . 108.00 no
    N1 C5 H5A . . . 109.00 no
    N1 C5 H5B . . . 109.00 no
    C6 C5 H5B . . . 109.00 no
    C6 C5 H5A . . . 109.00 no
    N2 C6 H6B . . . 110.00 no
    C5 C6 H6A . . . 110.00 no
    N2 C6 H6A . . . 110.00 no
    H6A C6 H6B . . . 108.00 no
    C5 C6 H6B . . . 110.00 no
    N2 C7 H7 . . . 118.00 no
    C8 C7 H7 . . . 118.00 no
    C11 C10 H10 . . . 120.00 no
    C9 C10 H10 . . . 120.00 no
    C10 C11 H11 . . . 120.00 no
    C12 C11 H11 . . . 120.00 no
    C11 C12 H12 . . . 119.00 no
    C13 C12 H12 . . . 119.00 no
    C14 C13 H13 . . . 120.00 no
    C12 C13 H13 . . . 120.00 no
    C16 C15 H15 . . . 120.00 no
    C14 C15 H15 . . . 120.00 no
    C16 C17 H17 . . . 119.00 no
    C18 C17 H17 . . . 119.00 no
    C17 C18 H18 . . . 120.00 no
    C19 C18 H18 . . . 120.00 no
    C20 C19 H19 . . . 119.00 no
    C18 C19 H19 . . . 119.00 no
    C21 C20 H20 . . . 120.00 no
    C19 C20 H20 . . . 120.00 no
    N3 C22 C23 . . . 110.0(5) no
    O2 C23 C22 . . . 111.3(7) no
    O2 C24 C25 . . . 109.6(6) no
    N3 C25 C24 . . . 111.1(6) no
    N3 C26 C27 . . . 111.9(5) no
    N4 C27 C26 . . . 109.6(5) no
    N4 C28 C29 . . . 123.1(6) no
    C28 C29 C30 . . . 119.0(6) no
    C28 C29 C42 . . . 120.2(6) no
    C30 C29 C42 . . . 120.8(6) no
    C29 C30 C31 . . . 120.1(6) no
    C29 C30 C35 . . . 120.3(7) no
    C31 C30 C35 . . . 119.5(6) no
    C30 C31 C32 . . . 120.4(7) no
    C31 C32 C33 . . . 119.7(8) no
    C32 C33 C34 . . . 122.1(8) no
    C33 C34 C35 . . . 120.5(7) no
    C30 C35 C34 . . . 117.7(7) no
    C30 C35 C36 . . . 117.2(7) no
    C34 C35 C36 . . . 125.1(7) no
    C35 C36 C37 . . . 122.1(7) no
    C36 C37 C38 . . . 118.4(7) no
    C36 C37 C42 . . . 122.6(7) no
    C38 C37 C42 . . . 119.0(7) no
    C37 C38 C39 . . . 121.4(7) no
    C38 C39 C40 . . . 119.7(8) no
    C39 C40 C41 . . . 121.5(7) no
    C40 C41 C42 . . . 120.7(6) no
    C29 C42 C37 . . . 116.9(6) no
    C29 C42 C41 . . . 125.3(6) no
    C37 C42 C41 . . . 117.8(6) no
    N3 C22 H22A . . . 110.00 no
    N3 C22 H22B . . . 110.00 no
    C23 C22 H22A . . . 110.00 no
    C23 C22 H22B . . . 110.00 no
    H22A C22 H22B . . . 108.00 no
    O2 C23 H23A . . . 109.00 no
    O2 C23 H23B . . . 109.00 no
    C22 C23 H23A . . . 109.00 no
    C22 C23 H23B . . . 109.00 no
    H23A C23 H23B . . . 108.00 no
    O2 C24 H24A . . . 110.00 no
    O2 C24 H24B . . . 110.00 no
    C25 C24 H24A . . . 110.00 no
    C25 C24 H24B . . . 110.00 no
    H24A C24 H24B . . . 108.00 no
    N3 C25 H25A . . . 109.00 no
    N3 C25 H25B . . . 109.00 no
    C24 C25 H25A . . . 109.00 no
    C24 C25 H25B . . . 109.00 no
    H25A C25 H25B . . . 108.00 no
    N3 C26 H26A . . . 109.00 no
    N3 C26 H26B . . . 109.00 no
    C27 C26 H26A . . . 109.00 no
    C27 C26 H26B . . . 109.00 no
    H26A C26 H26B . . . 108.00 no
    N4 C27 H27A . . . 110.00 no
    N4 C27 H27B . . . 110.00 no
    C26 C27 H27A . . . 110.00 no
    C26 C27 H27B . . . 110.00 no
    H27A C27 H27B . . . 108.00 no
    N4 C28 H28 . . . 119.00 no
    C29 C28 H28 . . . 118.00 no
    C30 C31 H31 . . . 120.00 no
    C32 C31 H31 . . . 120.00 no
    C31 C32 H32 . . . 120.00 no
    C33 C32 H32 . . . 120.00 no
    C32 C33 H33 . . . 119.00 no
    C34 C33 H33 . . . 119.00 no
    C33 C34 H34 . . . 120.00 no
    C35 C34 H34 . . . 120.00 no
    C35 C36 H36 . . . 119.00 no
    C37 C36 H36 . . . 119.00 no
    C37 C38 H38 . . . 119.00 no
    C39 C38 H38 . . . 119.00 no
    C38 C39 H39 . . . 120.00 no
    C40 C39 H39 . . . 120.00 no
    C39 C40 H40 . . . 119.00 no
    C41 C40 H40 . . . 119.00 no
    C40 C41 H41 . . . 120.00 no
    C42 C41 H41 . . . 120.00 no
loop_
    _geom_torsion_atom_site_label_1
    _geom_torsion_atom_site_label_2
    _geom_torsion_atom_site_label_3
    _geom_torsion_atom_site_label_4
    _geom_torsion_site_symmetry_1
    _geom_torsion_site_symmetry_2
    _geom_torsion_site_symmetry_3
    _geom_torsion_site_symmetry_4
    _geom_torsion
    _geom_torsion_publ_flag
    C3 O1 C2 C1 . . . . -58.4(9) no
    C2 O1 C3 C4 . . . . 57.9(9) no
    C23 O2 C24 C25 . . . . 58.5(8) no
    C24 O2 C23 C22 . . . . -58.3(9) no
    C4 N1 C5 C6 . . . . 159.8(6) no
    C5 N1 C1 C2 . . . . 179.0(6) no
    C1 N1 C5 C6 . . . . -79.2(7) no
    C4 N1 C1 C2 . . . . -56.7(8) no
    C1 N1 C4 C3 . . . . 58.0(9) no
    C5 N1 C4 C3 . . . . -177.9(7) no
    C6 N2 C7 C8 . . . . 177.3(6) no
    C7 N2 C6 C5 . . . . 103.0(7) no
    C26 N3 C25 C24 . . . . -179.6(5) no
    C26 N3 C22 C23 . . . . -179.0(6) no
    C25 N3 C26 C27 . . . . 78.9(6) no
    C25 N3 C22 C23 . . . . -56.4(7) no
    C22 N3 C26 C27 . . . . -160.2(5) no
    C22 N3 C25 C24 . . . . 58.2(6) no
    C28 N4 C27 C26 . . . . -101.1(6) no
    C27 N4 C28 C29 . . . . 177.7(6) no
    N1 C1 C2 O1 . . . . 59.5(9) no
    O1 C3 C4 N1 . . . . -60.2(9) no
    N1 C5 C6 N2 . . . . -73.5(7) no
    N2 C7 C8 C9 . . . . -49.0(10) no
    N2 C7 C8 C21 . . . . 130.6(7) no
    C21 C8 C9 C10 . . . . 177.8(6) no
    C7 C8 C9 C14 . . . . -179.0(6) no
    C7 C8 C21 C20 . . . . 2.1(10) no
    C7 C8 C21 C16 . . . . -179.7(6) no
    C9 C8 C21 C20 . . . . -178.3(7) no
    C7 C8 C9 C10 . . . . -2.6(9) no
    C21 C8 C9 C14 . . . . 1.4(9) no
    C9 C8 C21 C16 . . . . -0.1(10) no
    C10 C9 C14 C15 . . . . -179.1(6) no
    C14 C9 C10 C11 . . . . -0.9(9) no
    C8 C9 C14 C13 . . . . 176.6(6) no
    C10 C9 C14 C13 . . . . 0.2(9) no
    C8 C9 C10 C11 . . . . -177.4(6) no
    C8 C9 C14 C15 . . . . -2.7(9) no
    C9 C10 C11 C12 . . . . 2.1(10) no
    C10 C11 C12 C13 . . . . -2.7(11) no
    C11 C12 C13 C14 . . . . 2.0(11) no
    C12 C13 C14 C15 . . . . 178.5(7) no
    C12 C13 C14 C9 . . . . -0.8(10) no
    C13 C14 C15 C16 . . . . -176.6(7) no
    C9 C14 C15 C16 . . . . 2.6(10) no
    C14 C15 C16 C17 . . . . 178.0(7) no
    C14 C15 C16 C21 . . . . -1.4(12) no
    C17 C16 C21 C20 . . . . -0.9(11) no
    C15 C16 C21 C8 . . . . 0.1(11) no
    C15 C16 C17 C18 . . . . -178.9(8) no
    C17 C16 C21 C8 . . . . -179.4(7) no
    C21 C16 C17 C18 . . . . 0.6(12) no
    C15 C16 C21 C20 . . . . 178.5(7) no
    C16 C17 C18 C19 . . . . 0.4(13) no
    C17 C18 C19 C20 . . . . -1.1(14) no
    C18 C19 C20 C21 . . . . 0.7(13) no
    C19 C20 C21 C16 . . . . 0.4(11) no
    C19 C20 C21 C8 . . . . 178.6(8) no
    N3 C22 C23 O2 . . . . 57.7(8) no
    O2 C24 C25 N3 . . . . -58.8(7) no
    N3 C26 C27 N4 . . . . 74.0(7) no
    N4 C28 C29 C30 . . . . -131.7(7) no
    N4 C28 C29 C42 . . . . 51.0(9) no
    C28 C29 C30 C31 . . . . 5.2(9) no
    C28 C29 C30 C35 . . . . -178.5(6) no
    C42 C29 C30 C31 . . . . -177.5(6) no
    C42 C29 C30 C35 . . . . -1.2(9) no
    C28 C29 C42 C37 . . . . 176.5(6) no
    C28 C29 C42 C41 . . . . -0.9(9) no
    C30 C29 C42 C37 . . . . -0.8(9) no
    C30 C29 C42 C41 . . . . -178.2(6) no
    C29 C30 C31 C32 . . . . 179.1(7) no
    C35 C30 C31 C32 . . . . 2.8(11) no
    C29 C30 C35 C34 . . . . -178.2(6) no
    C29 C30 C35 C36 . . . . 1.6(9) no
    C31 C30 C35 C34 . . . . -2.0(9) no
    C31 C30 C35 C36 . . . . 177.8(6) no
    C30 C31 C32 C33 . . . . -1.1(12) no
    C31 C32 C33 C34 . . . . -1.6(13) no
    C32 C33 C34 C35 . . . . 2.4(13) no
    C33 C34 C35 C30 . . . . -0.6(11) no
    C33 C34 C35 C36 . . . . 179.6(7) no
    C30 C35 C36 C37 . . . . 0.1(10) no
    C34 C35 C36 C37 . . . . 179.9(7) no
    C35 C36 C37 C38 . . . . 178.6(6) no
    C35 C36 C37 C42 . . . . -2.2(11) no
    C36 C37 C38 C39 . . . . -179.4(7) no
    C42 C37 C38 C39 . . . . 1.4(10) no
    C36 C37 C42 C29 . . . . 2.5(10) no
    C36 C37 C42 C41 . . . . -180.0(6) no
    C38 C37 C42 C29 . . . . -178.3(6) no
    C38 C37 C42 C41 . . . . -0.8(9) no
    C37 C38 C39 C40 . . . . -1.6(11) no
    C38 C39 C40 C41 . . . . 1.3(12) no
    C39 C40 C41 C42 . . . . -0.7(11) no
    C40 C41 C42 C29 . . . . 177.7(6) no
    C40 C41 C42 C37 . . . . 0.4(9) no
loop_
    _geom_hbond_atom_site_label_D
    _geom_hbond_atom_site_label_H
    _geom_hbond_atom_site_label_A
    _geom_hbond_site_symmetry_A
    _geom_hbond_distance_DH
    _geom_hbond_distance_HA
    _geom_hbond_distance_DA
    _geom_hbond_angle_DHA
    _geom_hbond_publ_flag
    C10 H10 N2 . 0.93 2.44 3.039(8) 122 no
    C33 H33 O1 2_647 0.93 2.59 3.344(12) 138 yes
    C41 H41 N4 . 0.93 2.48 3.044(8) 119 no
    C13 H13 Cg11 1_655 0.93 2.73 3.567(7) 150 yes
    C38 H38 Cg2 1_555 0.93 2.79 3.548(6) 139 yes
_iucr_refine_instructions_details
;
TITL MMS-20
CELL  0.71073   6.0451  17.8151  16.8627   90.000   99.690   90.000
ZERR     4.00   0.0003   0.0010   0.0008    0.000    0.004    0.000
LATT  -1
SYMM  - X, 1/2 + Y, - Z
SFAC  C    H    N    O
UNIT  84   88   8    4
MERG   2
OMIT  -4.00  53.0
FMAP   2
PLAN    3
ACTA
BOND
BOND   $H
CONF
L.S.  13
WGHT    0.000100
FVAR       0.35062
C1    1    0.449657    1.082687    0.704394    11.00000    0.08480    0.11381 =
         0.18366   -0.01898    0.04918   -0.03238
AFIX  23
H1A   2    0.397582    1.039216    0.671908    11.00000   -1.20000
H1B   2    0.356491    1.125178    0.684285    11.00000   -1.20000
AFIX   0
C2    1    0.429212    1.068124    0.790158    11.00000    0.20953    0.14149 =
         0.17781   -0.03370    0.12693   -0.05437
AFIX  23
H2A   2    0.273787    1.057366    0.793555    11.00000   -1.20000
H2B   2    0.517868    1.024359    0.809278    11.00000   -1.20000
AFIX   0
C3    1    0.731424    1.145911    0.833924    11.00000    0.19410    0.16079 =
         0.11461   -0.03296    0.04434   -0.00228
AFIX  23
H3A   2    0.824277    1.103296    0.853858    11.00000   -1.20000
H3B   2    0.783170    1.189086    0.866945    11.00000   -1.20000
AFIX   0
C4    1    0.754790    1.161023    0.750081    11.00000    0.11350    0.07488 =
         0.17058   -0.02296    0.01714   -0.01220
AFIX  23
H4A   2    0.665598    1.204692    0.731021    11.00000   -1.20000
H4B   2    0.910453    1.172499    0.747807    11.00000   -1.20000
AFIX   0
C5    1    0.715056    1.111887    0.614041    11.00000    0.09292    0.10178 =
         0.11031    0.02863    0.01847   -0.00381
AFIX  23
H5A   2    0.854317    1.138952    0.614099    11.00000   -1.20000
H5B   2    0.593231    1.143043    0.587398    11.00000   -1.20000
AFIX   0
C6    1    0.720726    1.039025    0.567101    11.00000    0.10059    0.12350 =
         0.07874    0.01479    0.00052    0.00153
AFIX  23
H6A   2    0.597618    1.006901    0.575940    11.00000   -1.20000
H6B   2    0.703430    1.049863    0.510017    11.00000   -1.20000
AFIX   0
C7    1    0.928614    0.946158    0.639160    11.00000    0.08350    0.09576 =
         0.06981    0.00705    0.01434   -0.01881
AFIX  43
H7    2    0.793850    0.934009    0.655708    11.00000   -1.20000
AFIX   0
C8    1    1.126007    0.900012    0.668198    11.00000    0.05998    0.07546 =
         0.08598    0.01063   -0.00155   -0.02439
C9    1    1.270285    0.869111    0.619280    11.00000    0.08233    0.07314 =
         0.05616    0.00428    0.02296   -0.01792
C10   1    1.222002    0.879699    0.536225    11.00000    0.09548    0.09661 =
         0.09848   -0.00278    0.03009   -0.00083
AFIX  43
H10   2    1.099019    0.908639    0.514035    11.00000   -1.20000
AFIX   0
C11   1    1.354663    0.847721    0.487135    11.00000    0.11956    0.10908 =
         0.07584    0.00838    0.00884   -0.00955
AFIX  43
H11   2    1.324390    0.856349    0.431978    11.00000   -1.20000
AFIX   0
C12   1    1.536781    0.801812    0.520015    11.00000    0.12688    0.10495 =
         0.11155    0.00396    0.04420   -0.00103
AFIX  43
H12   2    1.622032    0.778680    0.485956    11.00000   -1.20000
AFIX   0
C13   1    1.589280    0.790906    0.599692    11.00000    0.09192    0.09223 =
         0.10492   -0.00371    0.03739    0.00777
AFIX  43
H13   2    1.712785    0.761689    0.620714    11.00000   -1.20000
AFIX   0
C14   1    1.455809    0.824079    0.651640    11.00000    0.08068    0.06177 =
         0.09533    0.01862    0.01358   -0.00406
C15   1    1.498838    0.813402    0.734496    11.00000    0.09043    0.09033 =
         0.08248    0.01177   -0.00173   -0.00728
AFIX  43
H15   2    1.623561    0.785721    0.757640    11.00000   -1.20000
AFIX   0
C16   1    1.357997    0.843540    0.782730    11.00000    0.12215    0.09309 =
         0.05420   -0.00539    0.02084   -0.02708
C17   1    1.407810    0.828429    0.866536    11.00000    0.09951    0.14624 =
         0.11064   -0.01093    0.02088   -0.00292
AFIX  43
H17   2    1.533646    0.799860    0.886512    11.00000   -1.20000
AFIX   0
C18   1    1.276794    0.854556    0.918002    11.00000    0.11005    0.17533 =
         0.09702    0.01952   -0.01124    0.01745
AFIX  43
H18   2    1.313141    0.844169    0.972696    11.00000   -1.20000
AFIX   0
C19   1    1.091130    0.896200    0.889403    11.00000    0.14508    0.15223 =
         0.06753   -0.02029    0.03434   -0.01551
AFIX  43
H19   2    1.000640    0.913294    0.925089    11.00000   -1.20000
AFIX   0
C20   1    1.034428    0.913549    0.808941    11.00000    0.08371    0.11051 =
         0.09671   -0.00651    0.02103    0.00691
AFIX  43
H20   2    0.907655    0.942504    0.791343    11.00000   -1.20000
AFIX   0
C21   1    1.168424    0.887522    0.751990    11.00000    0.07021    0.08156 =
         0.08787    0.00119   -0.00021   -0.00509
C22   1    0.262174    0.313838    0.838754    11.00000    0.08765    0.07899 =
         0.13659    0.02116   -0.00741   -0.00386
AFIX  23
H22A  2    0.422718    0.306365    0.843143    11.00000   -1.20000
H22B  2    0.187819    0.266980    0.821313    11.00000   -1.20000
AFIX   0
C23   1    0.207136    0.335866    0.919814    11.00000    0.15905    0.14829 =
         0.11267    0.03985   -0.03711   -0.00679
AFIX  23
H23A  2    0.253265    0.296018    0.958248    11.00000   -1.20000
H23B  2    0.290175    0.380796    0.938778    11.00000   -1.20000
AFIX   0
C24   1   -0.096834    0.406766    0.858534    11.00000    0.13371    0.10413 =
         0.13810   -0.00973    0.04865    0.00030
AFIX  23
H24A  2   -0.020567    0.453433    0.875462    11.00000   -1.20000
H24B  2   -0.256783    0.414539    0.855722    11.00000   -1.20000
AFIX   0
C25   1   -0.048932    0.384800    0.777680    11.00000    0.08499    0.08555 =
         0.11192    0.00126    0.01792    0.00499
AFIX  23
H25A  2   -0.131241    0.339419    0.759894    11.00000   -1.20000
H25B  2   -0.099544    0.424246    0.739237    11.00000   -1.20000
AFIX   0
C26   1    0.238251    0.350617    0.699724    11.00000    0.08417    0.07093 =
         0.13263   -0.02757    0.01590   -0.01509
AFIX  23
H26A  2    0.125548    0.315301    0.674737    11.00000   -1.20000
H26B  2    0.382994    0.325795    0.706200    11.00000   -1.20000
AFIX   0
C27   1    0.240744    0.418040    0.645269    11.00000    0.09095    0.10490 =
         0.07753   -0.01134    0.01384   -0.01073
AFIX  23
H27A  2    0.234480    0.401530    0.590120    11.00000   -1.20000
H27B  2    0.110521    0.449233    0.647675    11.00000   -1.20000
AFIX   0
C28   1    0.424936    0.519301    0.711414    11.00000    0.07922    0.07797 =
         0.07779   -0.00384    0.02041   -0.00135
AFIX  43
H28   2    0.283077    0.532469    0.721163    11.00000   -1.20000
AFIX   0
C29   1    0.616416    0.567483    0.744241    11.00000    0.07517    0.04950 =
         0.08618   -0.00271    0.00929   -0.00054
C30   1    0.644314    0.589624    0.826132    11.00000    0.08915    0.06682 =
         0.06969   -0.00725    0.01802    0.01170
C31   1    0.499444    0.560195    0.877231    11.00000    0.11639    0.11544 =
         0.08778   -0.00446    0.02512   -0.00471
AFIX  43
H31   2    0.385513    0.527013    0.856508    11.00000   -1.20000
AFIX   0
C32   1    0.527173    0.580433    0.956065    11.00000    0.13556    0.15181 =
         0.08201   -0.02276    0.02852   -0.02285
AFIX  43
H32   2    0.430796    0.561886    0.988951    11.00000   -1.20000
AFIX   0
C33   1    0.702111    0.629500    0.987623    11.00000    0.18422    0.11697 =
         0.07198   -0.00873    0.03230    0.00158
AFIX  43
H33   2    0.717218    0.643896    1.041278    11.00000   -1.20000
AFIX   0
C34   1    0.848798    0.656370    0.942530    11.00000    0.14545    0.10594 =
         0.07723   -0.03320    0.00978   -0.00995
AFIX  43
H34   2    0.965900    0.687209    0.965958    11.00000   -1.20000
AFIX   0
C35   1    0.825848    0.637900    0.859299    11.00000    0.09297    0.06227 =
         0.08196   -0.01050    0.01119    0.00406
C36   1    0.965769    0.662791    0.807948    11.00000    0.08656    0.08947 =
         0.08407   -0.00822    0.01558   -0.01027
AFIX  43
H36   2    1.085104    0.694154    0.828011    11.00000   -1.20000
AFIX   0
C37   1    0.934167    0.642645    0.728034    11.00000    0.08818    0.06820 =
         0.08810    0.01171    0.03174   -0.00185
C38   1    1.085056    0.672521    0.678276    11.00000    0.10520    0.07396 =
         0.11196   -0.01512    0.01436    0.00273
AFIX  43
H38   2    1.200752    0.704202    0.701065    11.00000   -1.20000
AFIX   0
C39   1    1.062120    0.655540    0.599426    11.00000    0.09606    0.07775 =
         0.11973    0.00079    0.03725   -0.01263
AFIX  43
H39   2    1.158832    0.676397    0.568003    11.00000   -1.20000
AFIX   0
C40   1    0.894320    0.607018    0.565493    11.00000    0.10777    0.09957 =
         0.10136    0.01227    0.04957    0.00208
AFIX  43
H40   2    0.881252    0.594744    0.511298    11.00000   -1.20000
AFIX   0
C41   1    0.746915    0.576620    0.609890    11.00000    0.08244    0.08568 =
         0.05865   -0.00262    0.01017    0.01028
AFIX  43
H41   2    0.634540    0.544513    0.585385    11.00000   -1.20000
AFIX   0
C42   1    0.763799    0.593707    0.693671    11.00000    0.06648    0.04779 =
         0.09354    0.00555    0.00947   -0.00300
N1    3    0.684410    1.098448    0.697850    11.00000    0.08570    0.06676 =
         0.12167   -0.00563    0.02248   -0.00466
N2    3    0.932079    1.001028    0.593277    11.00000    0.07530    0.09823 =
         0.07688    0.01185    0.01232    0.00512
N3    3    0.189154    0.372005    0.780125    11.00000    0.06759    0.07155 =
         0.08336    0.00342    0.00595    0.00995
N4    3    0.444214    0.461076    0.670742    11.00000    0.07608    0.09423 =
         0.08633   -0.01342    0.00881   -0.00971
O1    4    0.503011    1.130411    0.840163    11.00000    0.18941    0.12262 =
         0.16059   -0.01916    0.08513    0.00335
O2    4   -0.021766    0.349154    0.915329    11.00000    0.18103    0.14845 =
         0.10738    0.04080    0.04154   -0.01192
HKLF 4
REM  MMS-20
REM R1 =  0.0461 for    2245 Fo > 4sig(Fo)  and  0.1916 for all    7325 data
REM    433 parameters refined using      1 restraints
END
WGHT      0.0000      0.0000
REM Highest difference peak  0.116,  deepest hole -0.099,  1-sigma level  0.033
Q1    1   0.8797  1.0907  0.7130  11.00000  0.05    0.12
Q2    1   0.5752  0.6303  0.7182  11.00000  0.05    0.10
Q3    1   0.7853  1.0944  0.8068  11.00000  0.05    0.10
;
