# Supplementary material for: Crystal structure of (E)-1(anthracen-9-ylmethylidene)[2-(morpholin-4-yl)eth­yl]amine
Source: Acta Crystallogr Sect E Struct Rep Online. 2014 Aug 23;70(Pt 9):o1045–6. doi: 10.1107/S1600536814018807 (PMC4186061; doi:10.1107/S1600536814018807)
Supplement: Supplementary file 2 [file e-70-o1045-Isup2.hkl]

#
# h,k,l, Fc-squared, Fo-squared, sigma(Fo-squared), status flag
#
data_I
_shelx_title ' MMS-20'
_shelx_refln_list_code          4
_shelx_F_calc_maximum      225.19
_exptl_crystal_F_000       680.00
_reflns_d_resolution_high  0.7966

loop_
 _space_group_symop_operation_xyz
 'x, y, z'
 '-x, y+1/2, -z'

_cell_length_a     6.0451
_cell_length_b    17.8151
_cell_length_c    16.8627
_cell_angle_alpha  90.000
_cell_angle_beta   99.690
_cell_angle_gamma  90.000

_shelx_F_squared_multiplier     1.000

loop_
 _refln_index_h
 _refln_index_k
 _refln_index_l
 _refln_F_squared_calc
 _refln_F_squared_meas
 _refln_F_squared_sigma
 _refln_observed_status
   0 -22   0          1.12          2.93        22.04 o
   1 -22   0          0.27          1.54        12.14 o
   1 -21   0          2.47          8.76        10.48 o
   2 -21   0          1.20         -2.99        15.94 o
   0 -20   0          1.39         24.24        14.72 o
   1 -20   0          5.10         10.69        14.35 o
   2 -20   0          1.58         -0.77        12.27 o
   3 -20   0          0.85         -3.14        15.64 o
   1 -19   0          7.55         -4.84        11.24 o
   2 -19   0          2.55         12.43        12.15 o
   3 -19   0          0.07          4.08        12.47 o
   0 -18   0          2.03         14.07        18.46 o
   1 -18   0         10.60         25.07        13.24 o
   2 -18   0         13.37          9.51         9.91 o
   3 -18   0          0.37         -0.29        14.50 o
   4 -18   0          6.28         13.99        22.78 o
   1 -17   0         29.37         27.17        14.28 o
   2 -17   0          8.69         11.62        10.88 o
   3 -17   0          0.02         11.39        14.00 o
   4 -17   0          6.67         32.62        21.88 o
   0 -16   0         34.99         42.95        12.85 o
   1 -16   0         11.38         10.86         9.05 o
   2 -16   0         13.13         16.40        11.21 o
   3 -16   0         20.78         12.33        13.88 o
   4 -16   0          3.11          3.42        20.82 o
   5 -16   0          1.16         -9.11        17.00 o
   1 -15   0         21.27          4.92        12.40 o
   2 -15   0         22.08         17.55        12.99 o
   3 -15   0         14.19         25.89        15.86 o
   4 -15   0          9.24          6.26        20.09 o
   5 -15   0          0.59        -10.57        22.69 o
   0 -14   0        129.74        151.22        18.79 o
   1 -14   0          1.87          7.10        13.95 o
   2 -14   0          5.88         13.60        12.61 o
   3 -14   0          5.39         -0.23        13.46 o
   4 -14   0          6.58          0.33        19.68 o
   5 -14   0          3.21          9.11        21.80 o
   1 -13   0         77.26         94.57        13.20 o
   2 -13   0        109.78        156.56        13.62 o
   3 -13   0        109.07        116.86        11.77 o
   4 -13   0          2.63          8.05        18.63 o
   5 -13   0          0.11         14.97        20.50 o
   6 -13   0          0.24         -0.73        22.78 o
   0 -12   0        199.67        238.66        19.03 o
   1 -12   0         30.61         37.50        12.40 o
   2 -12   0        107.84         97.82        10.96 o
   3 -12   0        101.06         82.87         9.76 o
   4 -12   0          0.00          7.56        17.90 o
   5 -12   0          0.20         10.98        20.58 o
   6 -12   0          2.53         17.98        23.18 o
   1 -11   0         81.55         83.80        11.23 o
   2 -11   0         25.08         26.38         8.68 o
   3 -11   0         48.39         62.66         9.38 o
   4 -11   0         33.78         35.86        11.94 o
   5 -11   0          1.13         -1.79        20.58 o
   6 -11   0          0.03          5.78        21.72 o
   0 -10   0         63.24         67.76        12.93 o
   1 -10   0         34.49         39.75         7.56 o
   2 -10   0         29.01         18.73         7.91 o
   3 -10   0          7.28         14.00         7.97 o
   4 -10   0          3.07         15.27        11.90 o
   5 -10   0          6.86         12.21        15.74 o
   6 -10   0          0.07        -12.28        20.01 o
   1  -9   0        329.67        330.58        16.01 o
   2  -9   0       1232.98       1267.39        68.70 o
   3  -9   0         81.65         87.91        11.16 o
   4  -9   0          4.36         10.95        11.76 o
   5  -9   0         12.32         24.05        13.77 o
   6  -9   0          0.21         16.19        15.05 o
   0  -8   0         34.49         45.71        19.36 o
   1  -8   0       2196.54       2047.63        72.18 o
   2  -8   0        622.41        595.54        15.61 o
   3  -8   0         36.33         36.72         9.01 o
   4  -8   0          9.46         -3.92        12.64 o
   5  -8   0          1.15          1.83        13.55 o
   6  -8   0          1.78          6.75        20.50 o
   1  -7   0         24.91         14.20         7.89 o
   2  -7   0        255.28        247.77         9.55 o
   3  -7   0         16.72         23.07        11.34 o
   4  -7   0         29.22         35.98        14.39 o
   5  -7   0          3.95         11.47        15.53 o
   6  -7   0          2.43         12.04        20.74 o
   7  -7   0          1.07         -3.34        16.19 o
   0  -6   0        603.57        490.84        97.98 o
   1  -6   0        522.04        486.16        15.83 o
   2  -6   0        448.83        469.19        20.97 o
   3  -6   0          6.39          6.31        13.86 o
   4  -6   0          3.24          1.91        10.78 o
   5  -6   0         11.20         12.77        29.36 o
   6  -6   0          2.26         -3.34        35.71 o
   7  -6   0          0.04          1.55        23.02 o
   1  -5   0       6150.62       6054.21       299.55 o
   2  -5   0       1135.69       1056.85        48.16 o
   3  -5   0        658.21        715.62        70.00 o
   4  -5   0          0.72          4.39        24.00 o
   5  -5   0         41.50         38.07        26.92 o
   6  -5   0          1.05         -1.71        31.32 o
   0  -4   0      50708.86      68634.99      8249.36 o
   1  -4   0      19885.03      18915.48       675.93 o
   2  -4   0       1430.82       1443.90        40.47 o
   3  -4   0          5.27         10.15        12.94 o
   4  -4   0         65.61         59.08        13.74 o
   5  -4   0          1.17          8.46        22.86 o
   6  -4   0          1.03          6.67        27.74 o
   7  -4   0          0.41          0.69        26.77 o
   1  -3   0        599.18        595.50        16.36 o
   2  -3   0        119.31        127.28        15.28 o
   3  -3   0        646.64        643.24        66.05 o
   4  -3   0        156.04        158.50        18.46 o
   5  -3   0          8.99         11.63        22.37 o
   6  -3   0          5.93          1.14        27.58 o
   7  -3   0          1.66          3.89        19.01 o
   0  -2   0       1096.57       1142.28        68.43 o
   1  -2   0       1399.79       1435.66        32.93 o
   2  -2   0        110.76         92.17        14.75 o
   3  -2   0         56.91         59.76        13.46 o
   4  -2   0          3.58          0.84        11.60 o
   5  -2   0         21.96         31.15        13.62 o
   6  -2   0          3.77         -0.73        22.13 o
   7  -2   0          0.32          1.91        16.05 o
   1  -1   0        481.72        491.75        26.77 o
   2  -1   0         65.30         64.36        16.10 o
   3  -1   0        247.09        258.89        15.86 o
   4  -1   0        152.65        172.39        14.21 o
   5  -1   0         19.54         29.59        13.39 o
   6  -1   0          5.85         15.37        23.83 o
   7  -1   0          0.44          7.62        15.55 o
   1   0   0        171.17        177.97        23.19 o
   2   0   0          0.69         -2.94        15.22 o
   3   0   0         33.97         31.00        11.79 o
   4   0   0        146.51        140.04        12.99 o
   5   0   0          6.02          3.99        11.82 o
   6   0   0         30.77         45.71        19.68 o
   7   0   0          0.31          7.64        14.03 o
   1   1   0        481.80        494.64        26.81 o
   2   1   0         65.20         54.82        14.52 o
   3   1   0        247.16        245.46        14.26 o
   4   1   0        152.66        153.40        13.00 o
   5   1   0         19.53         26.97        12.28 o
   6   1   0          5.85          9.41        11.79 o
   7   1   0          0.44          1.92        14.17 o
   0   2   0       1096.51       1183.67        92.21 o
   1   2   0       1399.91       1395.99        60.66 o
   2   2   0        110.76        100.70        15.27 o
   3   2   0         56.89         59.13        13.57 o
   4   2   0          3.59          8.50        12.57 o
   5   2   0         21.96         30.03        13.11 o
   6   2   0          3.77         14.99        11.21 o
   7   2   0          0.32          2.81        10.19 o
   1   3   0        599.24        591.99        18.51 o
   2   3   0        119.38        120.19        10.41 o
   3   3   0        646.73        644.99        22.08 o
   4   3   0        156.05        162.24        14.75 o
   5   3   0          8.98          9.45        14.69 o
   6   3   0          5.93          6.27         8.66 o
   7   3   0          1.66          6.96        11.40 o
   0   4   0      50707.39      67872.26      7880.69 o
   1   4   0      19885.00      18821.19       904.01 o
   2   4   0       1430.90       1441.51        54.69 o
   3   4   0          5.26          7.79         8.85 o
   4   4   0         65.58         56.98        10.57 o
   5   4   0          1.17          5.15         9.44 o
   6   4   0          1.03          5.97         9.69 o
   7   4   0          0.41          1.42        11.32 o
   1   5   0       6150.79       5956.91       260.87 o
   2   5   0       1135.77       1094.90        83.11 o
   3   5   0        658.32        698.81        29.29 o
   4   5   0          0.72         10.84         9.85 o
   5   5   0         41.51         51.08         8.49 o
   6   5   0          1.05          2.57         9.38 o
   7   5   0          2.37          5.84        11.14 o
   0   6   0        603.80        533.66        27.53 o
   1   6   0        522.30        516.04        16.21 o
   2   6   0        448.55        454.26        24.34 o
   3   6   0          6.39          0.33        10.22 o
   4   6   0          3.25          5.87         8.79 o
   5   6   0         11.20         17.55         7.46 o
   6   6   0          2.26          3.69         9.38 o
   7   6   0          0.04          4.67        11.03 o
   1   7   0         24.83         28.57         6.53 o
   2   7   0        255.16        268.91         8.50 o
   3   7   0         16.72         18.40         6.19 o
   4   7   0         29.23         32.50         7.57 o
   5   7   0          3.95          5.08         7.81 o
   6   7   0          2.42          2.65         8.50 o
   7   7   0          1.07          1.15        10.85 o
   0   8   0         34.65         40.05         9.96 o
   1   8   0       2196.81       2093.91        56.43 o
   2   8   0        622.47        621.76        14.31 o
   3   8   0         36.38         33.63         7.95 o
   4   8   0          9.45          3.28         7.71 o
   5   8   0          1.15          6.22         8.20 o
   6   8   0          1.78         11.75         9.97 o
   1   9   0        329.71        317.02        11.81 o
   2   9   0       1232.93       1227.37        63.23 o
   3   9   0         81.64         85.87         7.99 o
   4   9   0          4.37          9.99         7.19 o
   5   9   0         12.32         10.65         8.75 o
   6   9   0          0.21          5.12         9.02 o
   0  10   0         63.29         63.39         6.51 o
   1  10   0         34.49         38.46         5.82 o
   2  10   0         28.93         28.29         6.54 o
   3  10   0          7.29          9.79         6.83 o
   4  10   0          3.08          6.12         8.24 o
   5  10   0          6.86          8.45         7.56 o
   6  10   0          0.07          7.15         8.84 o
   1  11   0         81.57         92.23         6.64 o
   2  11   0         25.09         32.06         6.59 o
   3  11   0         48.39         50.47         6.34 o
   4  11   0         33.75         28.51         7.92 o
   5  11   0          1.13          8.59         8.93 o
   6  11   0          0.03          3.52        10.10 o
   0  12   0        199.68        211.90        11.17 o
   1  12   0         30.58         33.40         5.39 o
   2  12   0        107.87        105.68         7.39 o
   3  12   0        101.14         93.09         7.34 o
   4  12   0          0.00          8.88         8.27 o
   5  12   0          0.20          4.94         7.71 o
   6  12   0          2.54          2.51         9.89 o
   1  13   0         77.28         78.89         5.81 o
   2  13   0        109.79        116.24         7.82 o
   3  13   0        109.06        104.19         8.23 o
   4  13   0          2.62         14.36         7.11 o
   5  13   0          0.11         -4.61         7.20 o
   6  13   0          0.24          2.43        10.21 o
   0  14   0        129.79        123.48        13.62 o
   1  14   0          1.88          7.18         6.30 o
   2  14   0          5.87          1.35         5.97 o
   3  14   0          5.39          7.60         6.37 o
   4  14   0          6.58         18.97         8.04 o
   5  14   0          3.21          7.46         7.94 o
   1  15   0         21.28         18.52         5.50 o
   2  15   0         22.07         18.10         6.80 o
   3  15   0         14.19         20.90         6.94 o
   4  15   0          9.23          9.13         8.58 o
   5  15   0          0.59          5.44         8.19 o
   0  16   0         35.00         22.92         9.17 o
   1  16   0         11.37         15.85         6.97 o
   2  16   0         13.13         19.03         5.84 o
   3  16   0         20.79         14.73         7.78 o
   4  16   0          3.11         11.11         7.48 o
   5  16   0          1.16         -4.48         9.44 o
   1  17   0         29.37         31.51         6.49 o
   2  17   0          8.69         11.76         6.98 o
   3  17   0          0.02          8.53         7.11 o
   4  17   0          6.67          8.10         8.56 o
   0  18   0          2.03          7.60        10.85 o
   1  18   0         10.60         14.76         6.77 o
   2  18   0         13.36         17.35         6.84 o
   3  18   0          0.37          1.97         7.99 o
   4  18   0          6.28          8.17         7.62 o
   1  19   0          7.56          3.86         7.06 o
   2  19   0          2.55         10.85         6.96 o
   3  19   0          0.07          9.03         7.57 o
   0  20   0          1.39          1.64         9.78 o
   1  20   0          5.09         15.09         7.74 o
   2  20   0          1.58          8.75         8.04 o
   3  20   0          0.85          8.06         7.98 o
   1  21   0          2.48          6.39         7.45 o
   2  21   0          1.20         13.53         8.39 o
   0  22   0          1.12          8.11         9.72 o
   1  22   0          0.27          8.46         8.97 o
  -1 -22   1          1.02          3.64        15.90 o
   0 -22   1          0.20          3.29        12.61 o
   1 -22   1          0.35         16.62        13.42 o
  -2 -21   1          3.45         -7.88        15.17 o
  -1 -21   1          0.40          6.27        14.86 o
   0 -21   1          0.08         -3.34        11.96 o
   1 -21   1          0.50        -11.33        12.16 o
   2 -21   1          2.30         -3.44        15.96 o
  -3 -20   1          0.04          7.65        15.80 o
  -2 -20   1          0.61          6.97        12.11 o
  -1 -20   1          3.70         -5.27        11.69 o
   0 -20   1          0.85         -3.29        14.06 o
   1 -20   1          6.42          8.58        10.37 o
   2 -20   1          0.43         12.04        15.13 o
   3 -20   1          0.06         -1.46        12.93 o
  -3 -19   1          0.15          7.59        15.18 o
  -2 -19   1          7.74          6.75        14.20 o
  -1 -19   1         12.08          6.08        15.01 o
   0 -19   1          7.98         12.97        16.19 o
   1 -19   1          3.43         12.55        11.49 o
   2 -19   1          7.12          7.77        14.55 o
   3 -19   1          0.22         23.60        15.36 o
  -4 -18   1          3.26        -10.41        20.50 o
  -3 -18   1          0.26         14.22        14.65 o
  -2 -18   1          2.13         -0.87        11.39 o
  -1 -18   1          3.40          3.61        11.27 o
   0 -18   1          2.58          2.28        10.65 o
   1 -18   1          6.91         17.59        11.04 o
   2 -18   1          0.37          1.58        19.85 o
   3 -18   1          0.15          1.61        15.00 o
   4 -18   1          4.18         -2.77        23.10 o
  -4 -17   1          7.57          0.98        21.15 o
  -3 -17   1          6.13          8.22        14.20 o
  -2 -17   1          0.31         -0.03        10.64 o
  -1 -17   1         18.20         16.49        10.98 o
   0 -17   1         15.19         11.56        10.96 o
   1 -17   1         11.35          6.08        15.21 o
   2 -17   1          2.84          3.52        11.00 o
   3 -17   1          6.64         13.44        14.09 o
   4 -17   1          0.04          7.00        21.80 o
  -5 -16   1          0.01        -28.31        23.02 o
  -4 -16   1          4.45          3.99        15.94 o
  -3 -16   1         19.10         10.92        13.66 o
  -2 -16   1          4.96          3.33        11.10 o
  -1 -16   1         32.04         22.37        12.75 o
   0 -16   1         11.05         11.69        14.03 o
   1 -16   1          3.37         10.99        10.57 o
   2 -16   1         21.52         31.07        11.12 o
   3 -16   1         23.96         33.15        13.75 o
   4 -16   1          7.15         30.91        20.66 o
   5 -16   1          0.04          8.95        22.53 o
  -5 -15   1          4.84         -1.63        22.45 o
  -4 -15   1          3.22         20.17        20.17 o
  -3 -15   1          7.25         -7.61        18.59 o
  -2 -15   1         25.52         33.79        13.27 o
  -1 -15   1         14.80          8.58        12.17 o
   0 -15   1         12.08         25.59        10.53 o
   1 -15   1          7.41          7.79         9.94 o
   2 -15   1          7.14         10.11        10.59 o
   3 -15   1         56.81         72.89        11.61 o
   4 -15   1         13.85         20.09        20.66 o
   5 -15   1          0.62         -1.55        21.15 o
  -5 -14   1          0.82        -19.28        21.88 o
  -4 -14   1         12.20         11.61        13.14 o
  -3 -14   1         10.52         16.43         8.48 o
  -2 -14   1          8.13          8.94         8.51 o
  -1 -14   1         11.68         13.17        12.41 o
   0 -14   1         65.93         67.06        10.56 o
   1 -14   1         26.35         29.65        12.39 o
   2 -14   1          1.33         -8.17        10.37 o
   3 -14   1         62.61         56.93        10.91 o
   4 -14   1         26.97         27.90        20.01 o
   5 -14   1          1.05         24.08        22.21 o
  -6 -13   1          0.48          4.31        17.08 o
  -5 -13   1          0.40         14.19        15.69 o
  -4 -13   1          0.38          3.93        11.65 o
  -3 -13   1         72.99         78.05         8.39 o
  -2 -13   1        100.93        102.09        12.72 o
  -1 -13   1          0.91          3.60        12.08 o
   0 -13   1         64.00         78.89        12.64 o
   1 -13   1         13.33         24.59        12.79 o
   2 -13   1         18.62         26.67        10.32 o
   3 -13   1          2.78          4.12        10.47 o
   4 -13   1          0.47         -0.24        18.95 o
   5 -13   1          1.62          4.96        20.74 o
   6 -13   1          1.09          7.81        22.78 o
  -6 -12   1          2.51         -5.04        15.86 o
  -5 -12   1          0.49          2.19        12.76 o
  -4 -12   1          3.64          8.77        11.48 o
  -3 -12   1         44.02         45.04         8.47 o
  -2 -12   1         20.17         25.54         8.09 o
  -1 -12   1          5.03          3.70         7.11 o
   0 -12   1         93.14        102.16        12.88 o
   1 -12   1         67.19         67.03        10.57 o
   2 -12   1          6.68         -2.48        12.84 o
   3 -12   1         44.54         52.71        13.67 o
   4 -12   1          2.89         10.98        18.55 o
   5 -12   1          3.23         23.67        20.01 o
   6 -12   1          3.37         18.06        22.29 o
  -6 -11   1          5.63         -1.87        21.31 o
  -5 -11   1          0.23          3.00        10.86 o
  -4 -11   1          1.02          4.91        11.37 o
  -3 -11   1          9.87         10.72         9.40 o
  -2 -11   1         98.44         99.35         8.13 o
  -1 -11   1         34.94         30.36         7.88 o
   0 -11   1         76.48         78.51        13.99 o
   1 -11   1         11.69          4.52         9.60 o
   2 -11   1        204.01        235.57        11.51 o
   3 -11   1        308.16        334.28        28.59 o
   4 -11   1         18.60         17.41        14.48 o
   5 -11   1          1.53         21.23        14.07 o
   6 -11   1          0.15          8.70        22.61 o
  -6 -10   1          3.13         11.93        17.88 o
  -5 -10   1          1.33          1.05        13.38 o
  -4 -10   1          1.71         -0.61        11.31 o
  -3 -10   1          8.75         13.10         9.35 o
  -2 -10   1        146.06        146.00         8.62 o
  -1 -10   1         13.12         23.60         8.13 o
   0 -10   1        241.24        249.62        19.85 o
   1 -10   1         24.74         24.56         9.78 o
   2 -10   1        455.23        465.90        34.37 o
   3 -10   1         61.62         64.37        12.74 o
   4 -10   1         12.23         15.46        18.38 o
   5 -10   1         12.28         -1.87        18.95 o
   6 -10   1          0.08         10.74        22.45 o
  -6  -9   1          0.77         -4.78        16.02 o
  -5  -9   1         12.04         13.49        10.10 o
  -4  -9   1          1.33          8.25        11.49 o
  -3  -9   1         58.75         63.99        11.35 o
  -2  -9   1        170.71        171.46         7.88 o
  -1  -9   1        107.94        102.75         9.20 o
   0  -9   1        431.07        422.41        11.11 o
   1  -9   1        543.82        561.20        21.19 o
   2  -9   1        116.77        123.03        13.34 o
   3  -9   1         10.65         11.26        10.93 o
   4  -9   1         16.50         -7.16        18.63 o
   5  -9   1          0.58          5.04        19.52 o
   6  -9   1          0.55          7.81        21.72 o
  -7  -8   1          1.30          6.10        22.29 o
  -6  -8   1          0.58          8.37        15.14 o
  -5  -8   1         21.15         29.62        18.67 o
  -4  -8   1         44.16         48.32        14.49 o
  -3  -8   1         16.54         25.47        13.22 o
  -2  -8   1        119.60        123.84         8.79 o
  -1  -8   1         80.41         74.02         7.91 o
   0  -8   1          3.55          5.60         8.49 o
   1  -8   1          8.73         21.05        10.91 o
   2  -8   1          5.88         13.41         8.99 o
   3  -8   1         71.26         71.91        12.48 o
   4  -8   1         35.79         32.48        14.80 o
   5  -8   1         22.43         25.95        20.50 o
   6  -8   1          3.21         -5.21        20.74 o
  -7  -7   1          0.71        -12.77        23.18 o
  -6  -7   1          0.44        -10.18        16.65 o
  -5  -7   1          7.08         -0.76        14.38 o
  -4  -7   1         31.42         42.61        10.63 o
  -3  -7   1         10.35         16.95         9.50 o
  -2  -7   1        121.22        107.73         8.21 o
  -1  -7   1        787.77        759.54        38.46 o
   0  -7   1        206.59        202.34         9.32 o
   1  -7   1        841.77        852.40        36.44 o
   2  -7   1       1966.92       1961.55       107.86 o
   3  -7   1         37.37         34.54        10.59 o
   4  -7   1          3.19          4.65        10.44 o
   5  -7   1          3.15         -6.10        20.17 o
   6  -7   1          0.40         -4.96        19.85 o
   7  -7   1          0.54         18.22        23.26 o
  -7  -6   1          4.04          7.52        29.08 o
  -6  -6   1          1.47          1.95        28.14 o
  -5  -6   1          2.23          7.65        26.52 o
  -4  -6   1          6.36         12.65        12.58 o
  -3  -6   1         16.22         13.05         9.37 o
  -2  -6   1        206.38        201.33         8.28 o
  -1  -6   1       1710.76       1689.42        37.04 o
   0  -6   1        148.82        148.74         9.36 o
   1  -6   1       3142.43       3155.80        28.16 o
   2  -6   1       3959.60       4052.17       157.14 o
   3  -6   1         52.19         52.45        13.16 o
   4  -6   1         30.48         30.49        13.73 o
   5  -6   1         11.52         22.78        19.28 o
   6  -6   1          0.12         11.47        19.68 o
   7  -6   1          0.04         34.90        24.40 o
  -7  -5   1         12.55          9.52        25.80 o
  -6  -5   1          0.87         -2.52        24.40 o
  -5  -5   1         36.28         39.42        13.74 o
  -4  -5   1          4.39          4.09         9.42 o
  -3  -5   1         50.45         37.69        12.13 o
  -2  -5   1        102.91        103.12        11.11 o
  -1  -5   1        830.76        821.59        26.69 o
   0  -5   1          6.67         12.71         9.30 o
   1  -5   1       1319.93       1350.73        21.25 o
   2  -5   1        632.55        635.31        31.15 o
   3  -5   1        119.00        126.23        23.79 o
   4  -5   1         44.35         39.94        27.25 o
   5  -5   1          1.19          1.87        35.71 o
  -7  -4   1          2.60          7.16        31.56 o
  -6  -4   1          1.22         -0.98        23.43 o
  -5  -4   1         18.56         14.44        13.78 o
  -4  -4   1         31.47         32.75        17.94 o
  -3  -4   1         30.59         18.92        11.79 o
  -2  -4   1        198.67        196.16        22.53 o
  -1  -4   1          7.63          6.43         8.51 o
   0  -4   1       1537.80       1444.19        55.19 o
   1  -4   1         70.13         58.83        11.28 o
   2  -4   1        784.58        789.62        37.43 o
   3  -4   1         15.41          7.56        28.06 o
   4  -4   1         40.76         38.72        25.46 o
   5  -4   1          9.41          7.89        29.53 o
   6  -4   1          0.94          2.87        27.52 o
  -7  -3   1          5.45         -1.46        26.92 o
  -6  -3   1          2.07         -1.06        23.26 o
  -5  -3   1         22.24         18.02        13.60 o
  -4  -3   1         13.44         20.69        12.47 o
  -3  -3   1         69.46         58.45        12.33 o
  -2  -3   1        272.04        245.84        15.30 o
  -1  -3   1      12613.09      12392.77       213.95 o
   0  -3   1         46.46         41.25        10.49 o
   1  -3   1      11616.39      12001.59       541.03 o
   2  -3   1        760.16        653.50        43.03 o
   3  -3   1        110.65        102.65        28.23 o
   4  -3   1         55.90         53.12        22.04 o
   5  -3   1          9.12          5.29        26.19 o
   6  -3   1          1.55          1.62        17.14 o
  -7  -2   1          1.12         -1.46        21.96 o
  -6  -2   1         16.86         25.15        14.66 o
  -5  -2   1          5.79          5.81        12.26 o
  -4  -2   1         55.32         53.46        12.36 o
  -3  -2   1       1686.03       1700.33        84.47 o
  -2  -2   1       1004.30        983.07        22.22 o
  -1  -2   1       5025.82       5040.20       112.46 o
   0  -2   1       1003.95       1038.80        20.80 o
   1  -2   1      34973.59      36119.21       351.03 o
   2  -2   1        193.67        176.59        32.05 o
   3  -2   1         59.11         61.36        13.42 o
   4  -2   1        124.42        122.66        24.00 o
   5  -2   1          2.27          1.30        26.27 o
   6  -2   1          1.55         -1.37        15.54 o
   7  -2   1          0.41          7.52        23.58 o
  -7  -1   1          5.81         -4.72        19.06 o
  -6  -1   1          6.57          9.72        13.26 o
  -5  -1   1         11.00          9.42        12.27 o
  -4  -1   1        133.80        123.50        12.61 o
  -3  -1   1        415.89        410.78        15.61 o
  -2  -1   1        819.20        791.54        21.77 o
  -1  -1   1        370.80        368.82        28.43 o
   0  -1   1       1208.43       1288.26        28.94 o
   2  -1   1       1500.70       1456.86        72.52 o
   3  -1   1        220.80        217.61        22.90 o
   4  -1   1        101.74         95.09        22.78 o
   5  -1   1         90.20         83.54        23.59 o
   6  -1   1          3.05          5.85        14.61 o
   7  -1   1          0.21          7.50        16.98 o
  -7   0   1          0.43          7.36        15.01 o
  -6   0   1         71.83         58.23        15.17 o
  -5   0   1          2.36         -4.96        11.96 o
  -4   0   1        513.91        509.75        16.75 o
  -3   0   1         32.55         44.76        12.28 o
  -2   0   1        598.06        602.93        19.47 o
  -1   0   1          8.34         27.84        19.12 o
   1   0   1        190.13        168.57        19.17 o
   2   0   1         41.85         37.35        17.54 o
   3   0   1          0.91          0.07        13.46 o
   4   0   1        381.30        404.65        16.78 o
   5   0   1         20.09         21.46        11.12 o
   6   0   1          0.75          7.80        13.52 o
   7   0   1          0.47          0.78        15.66 o
  -7   1   1          5.81         -4.92        13.00 o
  -6   1   1          6.57         -0.93        13.51 o
  -5   1   1         11.01         16.37        12.13 o
  -4   1   1        133.81        142.75        13.81 o
  -3   1   1        415.85        426.03        16.43 o
  -2   1   1        819.05        811.51        20.77 o
  -1   1   1        370.79        352.61        22.16 o
   0   1   1       1208.63       1263.76        28.83 o
   1   1   1       3299.63       3036.40       156.06 o
   2   1   1       1500.72       1492.45        29.07 o
   3   1   1        220.73        217.34        14.08 o
   4   1   1        101.76         99.92        14.26 o
   5   1   1         90.20         81.43        12.54 o
   6   1   1          3.05          4.82        11.95 o
   7   1   1          0.21         -0.71        11.04 o
  -7   2   1          1.13         10.14        11.05 o
  -6   2   1         16.87         21.94        14.65 o
  -5   2   1          5.78         18.36        12.68 o
  -4   2   1         55.34         58.04        12.97 o
  -3   2   1       1686.12       1695.27        23.98 o
  -2   2   1       1004.45        969.65        28.92 o
  -1   2   1       5025.15       4999.41        55.28 o
   0   2   1       1003.54       1049.75        21.72 o
   1   2   1      34973.07      33717.22      1669.28 o
   2   2   1        193.57        194.44        17.17 o
   3   2   1         59.12         63.22        14.49 o
   4   2   1        124.40        131.48        14.29 o
   5   2   1          2.27          8.02        11.37 o
   6   2   1          1.55          3.66         9.62 o
   7   2   1          0.41          8.12        11.42 o
  -7   3   1          5.45          8.17        10.80 o
  -6   3   1          2.08          8.23        11.38 o
  -5   3   1         22.22         20.95        13.58 o
  -4   3   1         13.43         14.03        12.51 o
  -3   3   1         69.30         51.30         9.99 o
  -2   3   1        272.20        258.64        16.26 o
  -1   3   1      12613.09      12496.71       202.68 o
   0   3   1         46.69         49.08        13.40 o
   1   3   1      11616.72      11021.43       219.45 o
   2   3   1        759.95        756.95        23.44 o
   3   3   1        110.67        118.92        11.75 o
   4   3   1         55.90         50.68         8.01 o
   5   3   1          9.12         13.33         8.75 o
   6   3   1          1.55          3.24        10.27 o
   7   3   1          3.15          9.67        11.47 o
  -7   4   1          2.60         12.88        11.11 o
  -6   4   1          1.22          4.89        11.72 o
  -5   4   1         18.57         13.97         8.98 o
  -4   4   1         31.46         35.69         9.56 o
  -3   4   1         30.62         33.44         9.86 o
  -2   4   1        198.64        196.71        11.98 o
  -1   4   1          7.56          8.70         9.07 o
   0   4   1       1538.59       1493.39        55.28 o
   1   4   1         70.00         71.58         9.27 o
   2   4   1        784.73        751.34        25.04 o
   3   4   1         15.38         17.82         7.23 o
   4   4   1         40.75         48.93         7.76 o
   5   4   1          9.41         10.38         8.98 o
   6   4   1          0.94          0.35         8.86 o
   7   4   1          0.08          4.46        11.30 o
  -7   5   1         12.55         15.92        11.49 o
  -6   5   1          0.86          1.93         8.92 o
  -5   5   1         36.26         29.90         9.45 o
  -4   5   1          4.39         12.58         9.61 o
  -3   5   1         50.40         42.99        10.50 o
  -2   5   1        102.97        102.78         9.44 o
  -1   5   1        830.01        831.70        25.52 o
   0   5   1          6.66         15.07         7.51 o
   1   5   1       1320.59       1269.11        40.45 o
   2   5   1        632.26        608.59        28.35 o
   3   5   1        119.02        128.90         8.56 o
   4   5   1         44.41         52.66         8.09 o
   5   5   1          1.19          9.72         8.73 o
   6   5   1          2.98          1.85         9.80 o
   7   5   1          3.85          4.26        11.10 o
  -7   6   1          4.04          2.90        11.49 o
  -6   6   1          1.46          3.49         9.16 o
  -5   6   1          2.23          6.07         9.06 o
  -4   6   1          6.36         16.39        10.16 o
  -3   6   1         16.25         15.46        10.43 o
  -2   6   1        206.56        207.78        15.60 o
  -1   6   1       1710.80       1785.98        40.41 o
   0   6   1        148.82        142.82         7.15 o
   1   6   1       3142.01       2895.36        66.62 o
   2   6   1       3959.60       3907.03       133.63 o
   3   6   1         52.20         43.70         7.37 o
   4   6   1         30.47         36.97         7.68 o
   5   6   1         11.53          6.66         8.89 o
   6   6   1          0.12          6.78         8.48 o
   7   6   1          0.04          7.48        10.37 o
  -7   7   1          0.71          5.49        11.08 o
  -6   7   1          0.44          3.85         8.24 o
  -5   7   1          7.08         22.28        11.14 o
  -4   7   1         31.45         28.55         9.11 o
  -3   7   1         10.34         10.12         9.40 o
  -2   7   1        121.10        110.38        10.89 o
  -1   7   1        787.48        766.02        29.31 o
   0   7   1        206.54        204.87         6.77 o
   1   7   1        841.92        766.18        25.40 o
   2   7   1       1966.88       1897.40        63.87 o
   3   7   1         37.41         35.63         7.36 o
   4   7   1          3.19          6.30         6.47 o
   5   7   1          3.16         -1.89         9.36 o
   6   7   1          0.40         -0.98         9.42 o
   7   7   1          0.53          8.54        11.43 o
  -7   8   1          1.30          1.10        11.07 o
  -6   8   1          0.58          4.02         8.99 o
  -5   8   1         21.16         17.29         8.08 o
  -4   8   1         44.16         48.14         8.50 o
  -3   8   1         16.55         22.63         8.28 o
  -2   8   1        119.56        112.24         8.20 o
  -1   8   1         80.19         78.13         6.25 o
   0   8   1          3.57          5.78         5.85 o
   1   8   1          8.71         13.80         5.83 o
   2   8   1          5.91         13.38         7.23 o
   3   8   1         71.24         68.50         7.58 o
   4   8   1         35.80         39.01         7.13 o
   5   8   1         22.42         30.72         9.35 o
   6   8   1          3.21          4.12         9.60 o
  -6   9   1          0.77          6.55         9.69 o
  -5   9   1         12.03         11.30         7.74 o
  -4   9   1          1.34          2.21         7.47 o
  -3   9   1         58.73         55.93         6.97 o
  -2   9   1        170.94        163.03         7.82 o
  -1   9   1        108.02        104.02         7.47 o
   0   9   1        430.96        428.67        12.40 o
   1   9   1        543.98        532.11        13.49 o
   2   9   1        116.68        115.19         6.73 o
   3   9   1         10.66         11.06         5.90 o
   4   9   1         16.50         12.02         7.07 o
   5   9   1          0.58         15.94         7.60 o
   6   9   1          0.55          4.15         9.80 o
  -6  10   1          3.13          9.33         9.42 o
  -5  10   1          1.32          4.65         7.70 o
  -4  10   1          1.72          2.14         7.34 o
  -3  10   1          8.77         11.68         6.80 o
  -2  10   1        146.06        140.68         9.05 o
  -1  10   1         13.12         15.25         6.25 o
   0  10   1        241.22        254.99        11.13 o
   1  10   1         24.63         26.29         5.77 o
   2  10   1        455.25        458.61        14.89 o
   3  10   1         61.63         70.66         7.75 o
   4  10   1         12.24         12.93         7.53 o
   5  10   1         12.28         11.31         7.92 o
   6  10   1          0.08         -2.01         9.74 o
  -6  11   1          5.62         15.75         8.08 o
  -5  11   1          0.23         11.47         8.59 o
  -4  11   1          1.02          8.31         7.09 o
  -3  11   1          9.85          7.13         7.64 o
  -2  11   1         98.43        102.84         7.75 o
  -1  11   1         34.99         38.34         5.26 o
   0  11   1         76.52         71.77         7.50 o
   1  11   1         11.71         10.91         5.31 o
   2  11   1        203.98        210.94         8.45 o
   3  11   1        308.17        282.72        13.89 o
   4  11   1         18.60         20.39         7.03 o
   5  11   1          1.53          5.49         7.94 o
   6  11   1          0.15         11.24         9.97 o
  -6  12   1          2.51          6.27         8.75 o
  -5  12   1          0.49          4.65         9.06 o
  -4  12   1          3.65         10.85         6.88 o
  -3  12   1         44.02         46.21         6.93 o
  -2  12   1         20.17         23.98         6.75 o
  -1  12   1          5.01          8.63         6.13 o
   0  12   1         93.18         94.13         8.37 o
   1  12   1         67.21         64.37         6.34 o
   2  12   1          6.68         11.97         5.69 o
   3  12   1         44.53         44.76         7.21 o
   4  12   1          2.89          5.17         8.10 o
   5  12   1          3.22          7.78         9.99 o
   6  12   1          3.37          3.83        10.34 o
  -6  13   1          0.48          5.76         8.09 o
  -5  13   1          0.40         -1.99         8.15 o
  -4  13   1          0.38          8.28         8.26 o
  -3  13   1         72.95         66.21         7.28 o
  -2  13   1        100.94         97.98         8.39 o
  -1  13   1          0.90          8.61         5.88 o
   0  13   1         63.95         67.78         6.46 o
   1  13   1         13.33         13.56         6.34 o
   2  13   1         18.63         18.39         5.68 o
   3  13   1          2.77         -2.05         6.45 o
   4  13   1          0.47          6.88         8.07 o
   5  13   1          1.61          7.06         7.54 o
   6  13   1          1.09         11.51         9.64 o
  -5  14   1          0.82          6.13         9.23 o
  -4  14   1         12.21         14.71         8.42 o
  -3  14   1         10.52         21.18         7.29 o
  -2  14   1          8.13          8.01         6.11 o
  -1  14   1         11.66         11.59         6.33 o
   0  14   1         65.92         67.86         5.98 o
   1  14   1         26.36         23.53         5.21 o
   2  14   1          1.33          4.84         6.72 o
   3  14   1         62.60         50.31         7.34 o
   4  14   1         26.98         21.86         7.46 o
   5  14   1          1.05          7.05         9.14 o
  -5  15   1          4.84         11.59         7.72 o
  -4  15   1          3.23         10.00         8.40 o
  -3  15   1          7.24          5.87         7.28 o
  -2  15   1         25.53         30.52         7.23 o
  -1  15   1         14.82         21.31         6.17 o
   0  15   1         12.08         15.69         6.05 o
   1  15   1          7.40         12.70         5.74 o
   2  15   1          7.13         11.53         6.24 o
   3  15   1         56.83         68.29         6.66 o
   4  15   1         13.85         12.93         8.32 o
   5  15   1          0.61         10.90         9.70 o
  -5  16   1          0.01          3.11         8.42 o
  -4  16   1          4.45         11.12         7.50 o
  -3  16   1         19.10         11.40         7.70 o
  -2  16   1          4.96         14.32         5.70 o
  -1  16   1         32.03         41.94         5.46 o
   0  16   1         11.05          6.31         6.83 o
   1  16   1          3.37         -1.10         7.34 o
   2  16   1         21.53         27.13         6.34 o
   3  16   1         23.95         22.98         7.58 o
   4  16   1          7.15         10.45         7.87 o
   5  16   1          0.04          7.04         9.76 o
  -4  17   1          7.58         15.20         8.04 o
  -3  17   1          6.12          1.36         6.40 o
  -2  17   1          0.31          8.00         6.50 o
  -1  17   1         18.20         18.12         5.56 o
   0  17   1         15.19         15.56         5.74 o
   1  17   1         11.35         10.63         6.20 o
   2  17   1          2.84          8.48         6.51 o
   3  17   1          6.63          1.93         7.03 o
   4  17   1          0.04         11.16         8.23 o
  -4  18   1          3.26          8.11         8.57 o
  -3  18   1          0.26          3.57         6.92 o
  -2  18   1          2.14          3.72         6.87 o
  -1  18   1          3.40          2.91         7.01 o
   0  18   1          2.58         -0.64         6.24 o
   1  18   1          6.91          5.43         7.12 o
   2  18   1          0.37         12.72         6.76 o
   3  18   1          0.15          6.97         8.05 o
   4  18   1          4.18          6.25         9.27 o
  -3  19   1          0.15          7.27         7.49 o
  -2  19   1          7.74         15.98         6.95 o
  -1  19   1         12.09         11.51         6.89 o
   0  19   1          7.99          6.17         7.87 o
   1  19   1          3.43          7.90         7.52 o
   2  19   1          7.13         10.97         8.34 o
   3  19   1          0.22          4.64         7.89 o
  -3  20   1          0.04          9.58         8.54 o
  -2  20   1          0.61          7.26         6.47 o
  -1  20   1          3.69          3.69         7.31 o
   0  20   1          0.85         -4.10         7.57 o
   1  20   1          6.42         11.22         7.81 o
   2  20   1          0.43          1.33         7.31 o
   3  20   1          0.06          8.51         8.97 o
  -2  21   1          3.46          5.18         7.52 o
  -1  21   1          0.40          5.78         7.44 o
   0  21   1          0.07          6.25         8.43 o
   1  21   1          0.50          2.16         8.72 o
   2  21   1          2.30          6.96         9.01 o
  -1  22   1          1.02          4.76         8.29 o
   0  22   1          0.20          7.51         7.80 o
   1  22   1          0.35          6.78         8.70 o
  -1 -22   2          0.13          8.40        12.95 o
   0 -22   2          0.33         11.84        16.04 o
   1 -22   2          0.69         13.95        12.74 o
  -2 -21   2          2.91         -6.95        12.75 o
  -1 -21   2          3.51         10.13        14.78 o
   0 -21   2          1.07         -2.83        11.97 o
   1 -21   2          0.29         -3.45        12.47 o
   2 -21   2          0.88          4.80        12.93 o
  -3 -20   2          1.02          5.87        15.75 o
  -2 -20   2          7.10          6.17        12.45 o
  -1 -20   2          3.89         11.26        12.02 o
   0 -20   2          0.27          7.42        13.90 o
   1 -20   2          1.27         -4.80        10.53 o
   2 -20   2          1.47          1.98        14.80 o
   3 -20   2          0.09         -7.50        13.08 o
  -4 -19   2          1.09          3.74        22.13 o
  -3 -19   2          0.21         -6.44        12.27 o
  -2 -19   2          3.76         14.42        10.44 o
  -1 -19   2          1.40         12.47        11.43 o
   0 -19   2          4.73          4.76         9.55 o
   1 -19   2          6.51         11.46        11.47 o
   2 -19   2          1.02         13.60        15.13 o
   3 -19   2          0.09         27.04        14.68 o
  -4 -18   2          1.51         10.66        22.53 o
  -3 -18   2          1.27         -2.75        14.87 o
  -2 -18   2          0.36          4.81        11.55 o
  -1 -18   2          4.30         20.95        12.94 o
   0 -18   2          1.08          2.27        12.65 o
   1 -18   2          2.99         16.96         9.50 o
   2 -18   2          6.81        -11.83        14.41 o
   3 -18   2          0.47          3.06        14.72 o
   4 -18   2          2.35         27.74        23.35 o
  -4 -17   2          8.66          4.96        22.21 o
  -3 -17   2          1.91         -7.67        14.04 o
  -2 -17   2         13.49         11.02        13.20 o
  -1 -17   2         47.92         53.10        11.47 o
   0 -17   2         14.43         14.76        11.92 o
   1 -17   2          0.53         12.35        11.00 o
   2 -17   2          0.15         10.63        11.09 o
   3 -17   2          5.23         18.89        14.08 o
   4 -17   2         11.38         17.16        22.29 o
  -5 -16   2          1.65         29.85        22.69 o
  -4 -16   2          0.57         -2.03        14.31 o
  -3 -16   2          7.78          2.61         8.54 o
  -2 -16   2         47.64         45.30        11.41 o
  -1 -16   2         10.50         20.60        12.94 o
   0 -16   2         27.11         29.16         9.09 o
   1 -16   2          3.86         10.63        10.98 o
   2 -16   2          2.23         13.91         9.54 o
   3 -16   2         20.16          9.09        13.86 o
   4 -16   2         11.99         -1.14        14.97 o
   5 -16   2          0.19          1.46        17.16 o
  -5 -15   2          0.92          1.55        16.66 o
  -4 -15   2          4.58          9.44        12.34 o
  -3 -15   2          4.85          5.94         8.09 o
  -2 -15   2          3.14          6.84         8.18 o
  -1 -15   2          1.65          6.77         9.90 o
   0 -15   2         22.85         20.66         9.81 o
   1 -15   2          3.72         -2.47        12.75 o
   2 -15   2         14.71          5.94        10.47 o
   3 -15   2         14.77         16.96         9.84 o
   4 -15   2          0.08          1.14        20.58 o
   5 -15   2          0.43         11.23        23.10 o
  -5 -14   2          2.71          8.95        11.51 o
  -4 -14   2          1.93          1.17        11.60 o
  -3 -14   2         38.36         47.77         8.04 o
  -2 -14   2          2.68          4.80         8.17 o
  -1 -14   2          9.90         13.18         7.39 o
   0 -14   2         57.08         58.83        10.26 o
   1 -14   2         11.99         12.48        10.36 o
   2 -14   2         23.95         17.69        10.50 o
   3 -14   2         26.69         37.02        13.03 o
   4 -14   2          3.15         14.56        20.34 o
   5 -14   2          0.50         13.50        21.15 o
  -6 -13   2          2.28         14.65        18.35 o
  -5 -13   2          1.13          4.35        11.24 o
  -4 -13   2          6.29          0.97        11.94 o
  -3 -13   2         12.36          8.18         9.16 o
  -2 -13   2         59.89         66.48         7.13 o
  -1 -13   2         99.58        101.11         9.25 o
   0 -13   2         34.69         29.33        12.68 o
   1 -13   2         10.84          6.72        10.37 o
   2 -13   2        121.38        133.44        13.59 o
   3 -13   2        114.29        108.82        11.21 o
   4 -13   2         12.95         27.66        19.52 o
   5 -13   2          0.05         -0.16        21.56 o
  -6 -12   2          1.73          1.34        15.89 o
  -5 -12   2          0.04         -0.44        12.08 o
  -4 -12   2          1.12          1.48        11.88 o
  -3 -12   2         10.26         18.26         8.34 o
  -2 -12   2         13.51         14.84         7.44 o
  -1 -12   2         28.61         41.29         7.97 o
   0 -12   2        114.43        122.84        11.01 o
   1 -12   2         90.32        112.99        13.04 o
   2 -12   2         96.86         87.76        11.03 o
   3 -12   2         81.53         78.64         9.69 o
   4 -12   2          4.83         -4.72        19.52 o
   5 -12   2          2.03          2.20        21.23 o
   6 -12   2          2.39         25.22        23.26 o
  -6 -11   2          0.84         15.86        14.87 o
  -5 -11   2          4.35         16.05        11.85 o
  -4 -11   2         29.80         30.32        11.41 o
  -3 -11   2          9.56         24.79         9.74 o
  -2 -11   2         59.89         70.26         8.06 o
  -1 -11   2         16.32         23.51         7.50 o
   0 -11   2         30.82         40.12         8.36 o
   1 -11   2        330.92        342.83        10.91 o
   2 -11   2         50.72         62.31        13.02 o
   3 -11   2        135.73        120.56        11.21 o
   4 -11   2          4.78        -13.26        19.60 o
   5 -11   2          9.44        -13.01        19.52 o
   6 -11   2          0.07         14.56        22.29 o
  -6 -10   2          2.24          1.52        14.91 o
  -5 -10   2          6.62          4.90        10.78 o
  -4 -10   2         46.91         53.09        11.32 o
  -3 -10   2          9.26         16.45        10.46 o
  -2 -10   2         51.65         57.13         7.42 o
  -1 -10   2         75.46         79.77         7.81 o
   0 -10   2         55.85         53.44         7.34 o
   1 -10   2        121.87        141.49        13.42 o
   2 -10   2         86.47         91.02        10.94 o
   3 -10   2         20.78         17.07        12.18 o
   4 -10   2          4.22         16.35        19.12 o
   5 -10   2         17.51         24.89        19.68 o
   6 -10   2          1.10          6.02        21.31 o
  -6  -9   2          3.15         25.81        21.31 o
  -5  -9   2          2.36          0.88        14.78 o
  -4  -9   2          9.70         14.46         8.87 o
  -3  -9   2         23.69         22.86         8.66 o
  -2  -9   2          5.37          8.45         6.81 o
  -1  -9   2         11.88         18.20         7.64 o
   0  -9   2        124.54        123.18         8.64 o
   1  -9   2         23.73         37.92        12.76 o
   2  -9   2        493.04        519.20        15.37 o
   3  -9   2         64.45         64.84        10.38 o
   4  -9   2         14.40         25.62        19.60 o
   5  -9   2          1.19         -9.44        20.82 o
   6  -9   2          0.29         -8.30        21.56 o
  -7  -8   2          3.50         -0.70        17.03 o
  -6  -8   2          0.48          0.45        15.21 o
  -5  -8   2          2.83          8.43        14.96 o
  -4  -8   2         13.70         10.02        10.67 o
  -3  -8   2         16.89         25.07         8.42 o
  -2  -8   2         38.56         32.68         8.50 o
  -1  -8   2          6.44         16.38         7.16 o
   0  -8   2        130.61        131.91         9.11 o
   1  -8   2       2043.34       2036.26        76.42 o
   2  -8   2        572.42        591.77        16.23 o
   3  -8   2        145.94        147.31        19.60 o
   4  -8   2         14.22         14.56        19.52 o
   5  -8   2          6.72         18.38        19.44 o
   6  -8   2          2.63         10.74        21.39 o
  -7  -7   2          1.92          4.60        18.24 o
  -6  -7   2          1.64          6.34        24.00 o
  -5  -7   2          4.96          7.59        11.45 o
  -4  -7   2        155.94        158.90        11.34 o
  -3  -7   2         24.73         21.76         9.38 o
  -2  -7   2         17.63         20.05         7.74 o
  -1  -7   2         15.19         17.01         6.96 o
   0  -7   2         20.13         26.51         7.26 o
   1  -7   2       2561.80       2476.14       158.63 o
   2  -7   2        558.04        578.39        16.23 o
   3  -7   2        119.57        135.84        19.20 o
   4  -7   2         54.28         74.43        20.01 o
   5  -7   2         10.63         -4.88        20.82 o
   6  -7   2          0.81         17.08        20.66 o
  -7  -6   2          3.19         15.86        31.24 o
  -6  -6   2          2.67         -3.74        23.67 o
  -5  -6   2         23.02         18.16        13.65 o
  -4  -6   2        104.65        131.09        25.66 o
  -3  -6   2         76.64         77.78         9.95 o
  -2  -6   2         24.27         42.87         9.97 o
  -1  -6   2        103.88        103.71         8.25 o
   0  -6   2        127.79        125.37         9.02 o
   1  -6   2        164.40        175.15        14.12 o
   2  -6   2        152.74        169.77        14.16 o
   3  -6   2         76.25         67.51        18.63 o
   4  -6   2         35.06         56.13        17.65 o
   5  -6   2         24.18         18.30        20.25 o
   6  -6   2          0.74         -3.50        14.64 o
   7  -6   2          1.59         -3.66        23.75 o
  -7  -5   2          0.31         -1.95        30.10 o
  -6  -5   2          7.93         14.15        15.13 o
  -5  -5   2         15.81         10.18        13.56 o
  -4  -5   2         94.22         85.45        12.19 o
  -3  -5   2         89.47         96.68        12.45 o
  -2  -5   2         90.96         95.27        10.86 o
  -1  -5   2         34.79         41.80         9.94 o
   0  -5   2        753.59        745.82        23.83 o
   1  -5   2        579.19        551.41        38.92 o
   2  -5   2        584.90        630.28        17.13 o
   3  -5   2         81.63         91.10        19.36 o
   7  -5   2          1.60         -4.88        23.59 o
  -7  -4   2          4.20         16.19        26.11 o
  -6  -4   2          0.11          2.84        14.62 o
  -5  -4   2         18.47         22.33        12.70 o
  -4  -4   2         10.60         18.30        12.68 o
  -3  -4   2        103.05        109.84        10.81 o
  -2  -4   2        370.89        358.66        20.09 o
  -1  -4   2        561.99        547.42        12.14 o
   0  -4   2       1652.69       1590.34        52.29 o
   1  -4   2       9488.05       8605.23       242.38 o
   2  -4   2        285.96        338.55        22.69 o
  -7  -3   2         10.05          8.62        26.76 o
  -6  -3   2         17.64         14.78        14.75 o
  -5  -3   2         45.27         39.91        13.66 o
  -4  -3   2         28.47         27.10        11.60 o
  -3  -3   2        266.65        277.39        14.18 o
  -2  -3   2        556.70        544.29        21.64 o
  -1  -3   2       2927.71       2836.61        58.28 o
   0  -3   2        545.38        557.21        28.73 o
   1  -3   2       3594.25       3338.32       132.19 o
   4  -3   2        125.54        107.32        19.36 o
   5  -3   2         10.08         11.76        24.35 o
  -7  -2   2          6.25          6.26        26.35 o
  -6  -2   2         33.45         38.62        13.49 o
  -5  -2   2         45.32         60.47        13.91 o
  -4  -2   2         66.98         60.79        11.82 o
  -3  -2   2          0.34          3.42        12.02 o
  -2  -2   2       1309.17       1295.40        51.16 o
  -1  -2   2       1018.72       1024.38        34.00 o
   0  -2   2        486.61        500.84        17.47 o
   1  -2   2       1181.96       1185.03        24.40 o
   3  -2   2        906.23        833.98        62.24 o
   4  -2   2        202.21        193.17        20.99 o
   5  -2   2          6.53          5.50        15.53 o
   6  -2   2          3.21          3.77        21.65 o
  -7  -1   2          0.06          0.11        16.45 o
  -6  -1   2         41.59         47.48        13.57 o
  -5  -1   2         31.06         36.01        14.05 o
  -4  -1   2         23.78         32.63        11.79 o
  -3  -1   2        358.69        341.01        15.58 o
  -2  -1   2        235.80        242.14        15.71 o
  -1  -1   2        537.22        546.87        22.02 o
   0  -1   2       2822.86       2937.49        60.33 o
   1  -1   2        942.62        936.19        80.38 o
   2  -1   2          1.91          8.02        15.05 o
   3  -1   2        313.33        312.15        16.37 o
   4  -1   2         40.92         38.05        13.19 o
   5  -1   2         11.55         11.75        13.08 o
   6  -1   2          0.20          5.28        15.11 o
   7  -1   2          0.38          7.60        21.62 o
  -7   0   2          1.86          1.81        15.13 o
  -6   0   2          2.43          5.97        13.34 o
  -5   0   2         21.17         22.08        12.65 o
  -4   0   2        115.90        114.93        13.48 o
  -3   0   2        206.89        189.93        13.84 o
  -2   0   2         33.87         24.18        11.38 o
  -1   0   2         49.94         62.65        15.20 o
   0   0   2      11121.46      12668.17       266.19 o
   1   0   2        484.43        580.75        52.71 o
   2   0   2        746.00        726.59        23.40 o
   3   0   2         22.11         18.55        11.22 o
   4   0   2         81.35         86.24        12.48 o
   5   0   2          6.07         10.30        11.64 o
   6   0   2          2.37          4.87        14.09 o
   7   0   2          0.19         -0.94        12.42 o
  -7   1   2          0.06          9.23        16.79 o
  -6   1   2         41.59         51.61        15.17 o
  -5   1   2         31.06         39.70        13.11 o
  -4   1   2         23.78         23.88        11.53 o
  -3   1   2        358.70        340.65        19.03 o
  -2   1   2        235.90        235.05        15.50 o
  -1   1   2        536.35        474.81        20.34 o
   0   1   2       2823.89       2954.32        38.83 o
   1   1   2        942.09       1001.42        35.69 o
   2   1   2          1.96          9.99        11.02 o
   3   1   2        313.48        315.14        12.70 o
   4   1   2         40.95         41.84         9.90 o
   5   1   2         11.54         16.01        11.87 o
   6   1   2          0.20          5.32        13.62 o
   7   1   2          0.38          9.04        14.25 o
  -7   2   2          6.25          1.69        16.93 o
  -6   2   2         33.43         31.36        16.76 o
  -5   2   2         45.35         54.54        14.13 o
  -4   2   2         66.97         61.73        12.86 o
  -3   2   2          0.34         10.81         9.55 o
  -2   2   2       1308.60       1284.83        23.09 o
  -1   2   2       1018.79       1016.01        22.76 o
   0   2   2        486.29        492.26        17.42 o
   1   2   2       1182.10       1139.04        22.93 o
   2   2   2        236.21        222.07        14.81 o
   3   2   2        906.22        871.29        77.85 o
   4   2   2        202.16        215.06        27.99 o
   5   2   2          6.55         10.35         9.29 o
   6   2   2          3.21          3.63        10.21 o
   7   2   2          0.68          2.65        12.95 o
  -7   3   2         10.06         16.17        13.32 o
  -6   3   2         17.64         12.87        13.28 o
  -5   3   2         45.24         40.73        14.09 o
  -4   3   2         28.47         24.54        11.59 o
  -3   3   2        266.72        292.78        15.14 o
  -2   3   2        556.41        517.64        29.20 o
  -1   3   2       2928.25       2708.45       136.87 o
   0   3   2        545.03        591.60        24.82 o
   1   3   2       3595.58       3305.69        93.95 o
   2   3   2        372.30        438.81        18.67 o
   3   3   2        687.18        706.44        33.75 o
   4   3   2        125.55        118.48         9.35 o
   5   3   2         10.08         11.91         9.04 o
   6   3   2          3.44         -1.25        11.19 o
   7   3   2          1.77          4.11        12.79 o
  -7   4   2          4.19          6.29        14.29 o
  -6   4   2          0.10          1.83         9.34 o
  -5   4   2         18.49         25.94        10.12 o
  -4   4   2         10.58         22.31        12.41 o
  -3   4   2        102.89        107.21         9.07 o
  -2   4   2        371.13        349.60        13.90 o
  -1   4   2        562.15        554.39        16.69 o
   0   4   2       1652.85       1648.55        28.30 o
   1   4   2       9486.58       8844.78       209.84 o
   2   4   2        285.88        303.45        16.25 o
   3   4   2         68.56         67.61         8.36 o
   4   4   2         13.08         13.02         8.39 o
   5   4   2          6.10          6.13         8.94 o
   6   4   2          2.47         11.77        10.20 o
   7   4   2          1.40          9.21        11.36 o
  -7   5   2          0.31          3.28         9.72 o
  -6   5   2          7.93         10.56        11.79 o
  -5   5   2         15.82         26.41        11.13 o
  -4   5   2         94.18        107.22        10.58 o
  -3   5   2         89.50         90.70         9.92 o
  -2   5   2         91.00        100.23         8.42 o
  -1   5   2         34.90         39.53         9.94 o
   0   5   2        753.38        756.06        16.91 o
   1   5   2        579.46        569.92        20.33 o
   2   5   2        585.09        578.46        16.08 o
   3   5   2         81.68         72.70         8.40 o
   4   5   2         94.80        106.37         8.38 o
   5   5   2          1.69          6.64         9.02 o
   6   5   2          4.56          5.61         9.26 o
   7   5   2          1.60          4.41        11.11 o
  -7   6   2          3.19          8.21         8.99 o
  -6   6   2          2.67          1.95         9.96 o
  -5   6   2         23.05         21.82         9.07 o
  -4   6   2        104.68        115.07         9.23 o
  -3   6   2         76.66         78.97         9.84 o
  -2   6   2         24.20         31.45         8.65 o
  -1   6   2        104.04        110.40         8.93 o
   0   6   2        127.59        131.13        10.32 o
   1   6   2        164.31        166.43        10.09 o
   2   6   2        152.84        148.84        11.56 o
   3   6   2         76.27         77.25         7.43 o
   4   6   2         35.03         45.53         8.14 o
   5   6   2         24.18         31.18         8.98 o
   6   6   2          0.74          7.10         9.90 o
   7   6   2          1.59          4.38        11.73 o
  -7   7   2          1.92          6.41        10.60 o
  -6   7   2          1.64          1.93        10.26 o
  -5   7   2          4.96          4.11        10.47 o
  -4   7   2        155.90        140.37         9.31 o
  -3   7   2         24.73         21.07        10.02 o
  -2   7   2         17.60         14.24         7.53 o
  -1   7   2         15.22         18.59         9.02 o
   0   7   2         20.13         23.86         7.32 o
   1   7   2       2562.59       2538.92        81.64 o
   2   7   2        558.29        551.82        11.15 o
   3   7   2        119.43        117.00         7.11 o
   4   7   2         54.30         58.57         7.25 o
   5   7   2         10.63         15.63         8.46 o
   6   7   2          0.81          9.36         9.87 o
  -7   8   2          3.50          9.72        10.20 o
  -6   8   2          0.49          4.61         8.71 o
  -5   8   2          2.82          9.87        11.03 o
  -4   8   2         13.70         14.91         9.03 o
  -3   8   2         16.86         27.30         9.58 o
  -2   8   2         38.57         25.03         9.87 o
  -1   8   2          6.46         10.34         7.95 o
   0   8   2        130.67        120.99         6.76 o
   1   8   2       2042.86       2027.34        42.39 o
   2   8   2        572.27        526.60        17.95 o
   3   8   2        145.92        135.99         7.63 o
   4   8   2         14.22         21.34         7.93 o
   5   8   2          6.73         13.81         9.22 o
   6   8   2          2.63          2.00         8.98 o
  -6   9   2          3.15          6.26         8.17 o
  -5   9   2          2.36          4.55         9.54 o
  -4   9   2          9.68         12.28         9.46 o
  -3   9   2         23.66         25.12         8.78 o
  -2   9   2          5.36          6.43         7.85 o
  -1   9   2         11.87         18.93         6.03 o
   0   9   2        124.76        119.98         8.19 o
   1   9   2         23.69         27.85         5.52 o
   2   9   2        493.11        478.19        11.61 o
   3   9   2         64.48         55.83         6.30 o
   4   9   2         14.40         20.58         8.22 o
   5   9   2          1.20          8.40         9.40 o
   6   9   2          0.29          4.64         8.04 o
  -6  10   2          2.24         11.25         8.76 o
  -5  10   2          6.62          2.83         6.82 o
  -4  10   2         46.94         48.37        10.31 o
  -3  10   2          9.26          6.79         8.64 o
  -2  10   2         51.65         54.61         8.29 o
  -1  10   2         75.45         74.01         5.93 o
   0  10   2         55.85         60.40         6.37 o
   1  10   2        121.88        129.34         8.18 o
   2  10   2         86.53         89.02         6.51 o
   3  10   2         20.77         21.84         6.30 o
   4  10   2          4.23          9.74         7.84 o
   5  10   2         17.51         18.31         9.49 o
   6  10   2          1.10          2.65         9.21 o
  -6  11   2          0.84          9.06         9.48 o
  -5  11   2          4.35         12.90         7.62 o
  -4  11   2         29.78         23.58         7.78 o
  -3  11   2          9.55         16.95         6.70 o
  -2  11   2         59.89         64.66         7.19 o
  -1  11   2         16.33         16.15         5.85 o
   0  11   2         30.73         33.68         6.51 o
   1  11   2        330.87        332.72         9.30 o
   2  11   2         50.70         56.58         6.39 o
   3  11   2        135.65        129.78         8.20 o
   4  11   2          4.78          5.78         7.27 o
   5  11   2          9.44          0.76         9.46 o
   6  11   2          0.07          9.37         9.73 o
  -6  12   2          1.73          0.63         8.79 o
  -5  12   2          0.04          2.65         7.17 o
  -4  12   2          1.12          2.73         7.41 o
  -3  12   2         10.30          7.71         6.83 o
  -2  12   2         13.49         17.82         6.62 o
  -1  12   2         28.61         34.56         5.57 o
   0  12   2        114.51        109.44         6.62 o
   1  12   2         90.31         97.02         6.17 o
   2  12   2         96.87         98.20         6.64 o
   3  12   2         81.52         75.61         7.73 o
   4  12   2          4.83          2.85         7.29 o
   5  12   2          2.02          3.58         7.71 o
   6  12   2          2.39         14.40         9.91 o
  -6  13   2          2.28         10.86         9.14 o
  -5  13   2          1.13          0.30         8.85 o
  -4  13   2          6.29         13.71         8.06 o
  -3  13   2         12.36         16.75         7.15 o
  -2  13   2         59.85         60.32         6.41 o
  -1  13   2         99.54         97.58         6.54 o
   0  13   2         34.78         33.39         6.07 o
   1  13   2         10.84         18.13         5.58 o
   2  13   2        121.38        131.28         7.76 o
   3  13   2        114.29        110.42         7.76 o
   4  13   2         12.95         14.23         7.91 o
   5  13   2          0.05         -2.07         9.03 o
  -5  14   2          2.71          0.34         9.10 o
  -4  14   2          1.93          6.57         8.24 o
  -3  14   2         38.36         56.54         8.08 o
  -2  14   2          2.68          9.65         6.22 o
  -1  14   2          9.91         14.59         7.01 o
   0  14   2         57.06         55.71         7.02 o
   1  14   2         11.99         12.27         7.05 o
   2  14   2         23.96         20.35         5.65 o
   3  14   2         26.68         23.44         6.96 o
   4  14   2          3.15          2.11         8.42 o
   5  14   2          0.50         16.66        10.35 o
  -5  15   2          0.92         -3.85         9.12 o
  -4  15   2          4.58          8.85         7.97 o
  -3  15   2          4.86          8.65         8.00 o
  -2  15   2          3.14          2.41         5.83 o
  -1  15   2          1.65          1.00         6.05 o
   0  15   2         22.85         17.52         5.85 o
   1  15   2          3.72          8.94         6.60 o
   2  15   2         14.71         16.42         6.19 o
   3  15   2         14.77         16.49         7.20 o
   4  15   2          0.08          2.17         7.39 o
   5  15   2          0.43          8.76        10.71 o
  -5  16   2          1.65          8.51         8.51 o
  -4  16   2          0.57         -1.12         7.72 o
  -3  16   2          7.78          2.51         7.54 o
  -2  16   2         47.63         48.47         6.63 o
  -1  16   2         10.50         13.93         6.53 o
   0  16   2         27.11         26.45         5.78 o
   1  16   2          3.86         11.58         6.97 o
   2  16   2          2.22          9.11         6.47 o
   3  16   2         20.15         30.40         7.99 o
   4  16   2         11.99         17.46         7.92 o
   5  16   2          0.19          0.65        10.64 o
  -4  17   2          8.66         17.49         7.58 o
  -3  17   2          1.91          5.37         8.81 o
  -2  17   2         13.49          9.51         6.48 o
  -1  17   2         47.92         42.03         6.59 o
   0  17   2         14.45         17.73         6.40 o
   1  17   2          0.52          0.86         6.29 o
   2  17   2          0.15         -5.20         7.40 o
   3  17   2          5.23         10.69         7.79 o
   4  17   2         11.39         17.52         8.78 o
  -4  18   2          1.51          4.13         8.29 o
  -3  18   2          1.28          1.73         7.32 o
  -2  18   2          0.36          3.15         6.14 o
  -1  18   2          4.30         12.10         6.23 o
   0  18   2          1.08          6.15         5.73 o
   1  18   2          2.99         13.15         7.35 o
   2  18   2          6.81          3.94         6.96 o
   3  18   2          0.47          0.49         7.84 o
   4  18   2          2.35          4.85        10.64 o
  -4  19   2          1.10          5.61         8.85 o
  -3  19   2          0.21          6.05         7.15 o
  -2  19   2          3.76          2.20         6.52 o
  -1  19   2          1.40          7.83         6.01 o
   0  19   2          4.72          6.52         7.28 o
   1  19   2          6.50          1.76         7.63 o
   2  19   2          1.02         -1.59         7.40 o
   3  19   2          0.09         -2.50         8.63 o
  -3  20   2          1.02          2.78         7.05 o
  -2  20   2          7.10         11.76         7.51 o
  -1  20   2          3.89          4.77         6.43 o
   0  20   2          0.27          8.60         6.70 o
   1  20   2          1.27          0.04         7.34 o
   2  20   2          1.47          9.41         8.57 o
   3  20   2          0.09          3.91        10.18 o
  -2  21   2          2.91          1.49         8.03 o
  -1  21   2          3.51          9.12         6.93 o
   0  21   2          1.07          3.85         6.28 o
   1  21   2          0.29          2.77         8.22 o
   2  21   2          0.88          6.67         8.20 o
  -1  22   2          0.13          5.16         8.44 o
   0  22   2          0.33         14.05         8.51 o
   1  22   2          0.69          5.40         7.64 o
  -1 -22   3          4.80         -2.33        13.17 o
   0 -22   3          0.45         -2.95        13.35 o
  -2 -21   3          0.61         15.28        12.66 o
  -1 -21   3          1.32         17.67        15.10 o
   0 -21   3          0.21          0.31        10.52 o
   1 -21   3          2.86          1.02        12.61 o
   2 -21   3          1.51        -13.28        13.19 o
  -3 -20   3          0.07         -8.19        12.57 o
  -2 -20   3          4.79        -11.83        14.58 o
  -1 -20   3          5.79         13.32        14.18 o
   0 -20   3          0.59        -10.04        11.96 o
   1 -20   3          1.63         -3.46        12.03 o
   2 -20   3          1.78          1.90        12.35 o
  -3 -19   3          0.12         -3.84        14.56 o
  -2 -19   3          3.02         13.62        14.27 o
  -1 -19   3         10.33          9.86        10.05 o
   0 -19   3          1.32          6.99        10.20 o
   1 -19   3          1.45          4.20        11.66 o
   2 -19   3          0.20          5.52        14.52 o
   3 -19   3          0.01          7.96        10.58 o
  -4 -18   3          0.05          6.02        22.61 o
  -3 -18   3          0.32          9.23        10.17 o
  -2 -18   3          1.54         -6.27        11.39 o
  -1 -18   3         14.33         17.12        10.97 o
   0 -18   3          1.24         -5.05        11.17 o
   1 -18   3          1.92          2.51         9.69 o
   2 -18   3          0.54          7.00        11.66 o
   3 -18   3          0.34          1.64        10.39 o
   4 -18   3          4.30         -6.34        15.78 o
  -4 -17   3          2.08          5.96        12.43 o
  -3 -17   3          2.70          2.73         8.15 o
  -2 -17   3         17.70         10.63         8.39 o
  -1 -17   3         12.43         21.23        10.92 o
   0 -17   3          5.12         -0.39         9.11 o
   1 -17   3          0.40         18.79        11.08 o
   2 -17   3         12.66         22.86        13.68 o
   3 -17   3          2.20         11.14        10.52 o
   4 -17   3          4.27         17.24        21.80 o
  -5 -16   3          0.37          5.05        13.74 o
  -4 -16   3          1.45          7.62        12.12 o
  -3 -16   3         16.30         12.51         9.72 o
  -2 -16   3         39.32         31.09         7.59 o
  -1 -16   3          5.32         10.34         7.80 o
   0 -16   3          8.00         17.82        13.03 o
   1 -16   3          2.64         -5.40        10.83 o
   2 -16   3         20.23         30.39        12.85 o
   3 -16   3         15.87         17.94        11.22 o
   4 -16   3          2.66          9.84        21.88 o
  -5 -15   3          4.40          3.95        13.23 o
  -4 -15   3          2.66          7.31        11.46 o
  -3 -15   3          9.14          4.56         9.16 o
  -2 -15   3         20.29         26.53         8.19 o
  -1 -15   3         70.56         79.16         8.87 o
   0 -15   3         43.02         50.79        12.85 o
   1 -15   3          6.12          6.66        15.09 o
   2 -15   3         10.47         10.12        12.97 o
   3 -15   3         20.81         30.03        13.65 o
   4 -15   3         14.10         17.00        14.48 o
   5 -15   3          0.38         -9.44        22.69 o
  -5 -14   3          3.58          5.80        13.26 o
  -4 -14   3         10.24         16.75        11.43 o
  -3 -14   3          5.41         13.94         8.45 o
  -2 -14   3         16.62         20.72         7.85 o
  -1 -14   3         35.66         33.90         6.93 o
   0 -14   3         28.13         26.71         7.60 o
   1 -14   3         10.90         17.93        13.18 o
   2 -14   3         11.52         18.50        13.08 o
   3 -14   3         14.42         25.72        12.99 o
   4 -14   3         15.12         27.82        21.64 o
   5 -14   3          1.25         21.80        21.72 o
  -6 -13   3          0.49         10.33        14.87 o
  -5 -13   3          0.68        -10.00        12.80 o
  -4 -13   3         12.46         11.47        11.21 o
  -3 -13   3         56.38         43.03         8.91 o
  -2 -13   3         13.13         16.46         7.66 o
  -1 -13   3         34.04         33.58         7.09 o
   0 -13   3         98.29        115.01        11.44 o
   1 -13   3         18.09         14.77        12.68 o
   2 -13   3         16.34         24.79        12.97 o
   3 -13   3          3.95         12.47        13.31 o
   4 -13   3         19.77         31.40        19.93 o
   5 -13   3          0.48          6.59        21.64 o
  -6 -12   3          0.90         -1.99        14.58 o
  -5 -12   3          7.50          2.03        12.16 o
  -4 -12   3         74.42         57.65        11.08 o
  -3 -12   3         70.45         71.57        11.14 o
  -2 -12   3          8.52         12.24         8.42 o
  -1 -12   3         51.82         48.40         8.30 o
   0 -12   3        130.35        126.09         9.34 o
   1 -12   3         24.87         38.37        10.03 o
   2 -12   3         18.68         18.93        12.51 o
   3 -12   3         88.53         94.24        11.35 o
   4 -12   3          6.49         15.46        19.28 o
   5 -12   3          2.01         -0.08        20.42 o
   6 -12   3          3.56         16.68        22.21 o
  -6 -11   3          1.86          4.91        14.49 o
  -5 -11   3          9.43         17.39        12.01 o
  -4 -11   3         97.07         93.92        11.99 o
  -3 -11   3          4.78          5.66        10.45 o
  -2 -11   3         38.88         53.22         8.09 o
  -1 -11   3        187.25        171.67         9.84 o
   0 -11   3        102.59        108.42         7.46 o
   1 -11   3         31.14         36.94         8.06 o
   2 -11   3         61.37         76.52        12.59 o
   3 -11   3         50.28         42.64        12.73 o
   4 -11   3         14.16         23.75        20.01 o
   5 -11   3          5.31          7.16        20.09 o
   6 -11   3          1.16          2.11        22.61 o
  -6 -10   3          2.68          6.07        12.74 o
  -5 -10   3          7.85         12.39        15.15 o
  -4 -10   3         21.68         18.48        11.14 o
  -3 -10   3         42.77         58.22        10.18 o
  -2 -10   3         30.90         25.66         6.74 o
  -1 -10   3         64.64         61.15         7.35 o
   0 -10   3         21.51         25.90         6.73 o
   1 -10   3         66.53         70.35         9.98 o
   2 -10   3         80.86         72.49        10.29 o
   3 -10   3         29.88         27.71        10.05 o
   4 -10   3         22.30         32.54        19.85 o
   5 -10   3          1.24          0.98        20.01 o
   6 -10   3          0.42         30.02        23.67 o
  -6  -9   3          2.85          2.67        15.83 o
  -5  -9   3          5.96          2.16        11.51 o
  -4  -9   3         26.12         21.75         8.75 o
  -3  -9   3         61.11         60.88         8.64 o
  -2  -9   3         36.33         37.30         6.71 o
  -1  -9   3         15.70         15.27         6.25 o
   0  -9   3        484.85        473.79        25.30 o
   1  -9   3        144.56        151.45        10.34 o
   2  -9   3        379.84        382.95        14.23 o
   3  -9   3         27.70         42.17        12.64 o
   4  -9   3         38.34         66.05        19.36 o
   5  -9   3          0.36        -11.96        19.77 o
   6  -9   3          2.44         21.80        22.37 o
  -7  -8   3          1.64         12.42        18.65 o
  -6  -8   3          0.63         12.84        10.30 o
  -5  -8   3         24.58         27.56        10.58 o
  -4  -8   3        248.33        250.87        20.77 o
  -3  -8   3        132.55        131.59         9.95 o
  -2  -8   3        105.33        102.41         7.43 o
  -1  -8   3         26.36         31.46         6.96 o
   0  -8   3        384.30        388.21        17.08 o
   1  -8   3        100.31        106.16        10.23 o
   2  -8   3        100.87        112.35        13.41 o
   3  -8   3         50.42         64.50        18.55 o
   4  -8   3         38.20         25.05        19.28 o
   5  -8   3          6.66         27.82        19.60 o
   6  -8   3          3.29         -3.01        21.23 o
  -7  -7   3          0.41         13.16        14.74 o
  -6  -7   3          2.48         10.16        15.78 o
  -5  -7   3         66.94         56.15        10.64 o
  -4  -7   3        130.93        117.22         9.73 o
  -3  -7   3         39.97         40.05         8.50 o
  -2  -7   3         31.79         32.41         9.90 o
  -1  -7   3         61.69         67.51         7.66 o
   0  -7   3        430.31        405.68        13.38 o
   1  -7   3         12.86         14.40         8.43 o
   2  -7   3         98.41        107.63        13.36 o
   3  -7   3          3.77         10.25        18.22 o
   4  -7   3         13.48          4.31        19.28 o
   5  -7   3         25.21         21.72        20.99 o
   6  -7   3          2.44          9.52        20.74 o
  -7  -6   3          5.38          2.03        27.49 o
  -6  -6   3          3.95         12.18        13.78 o
  -5  -6   3         18.51         18.30        12.63 o
  -4  -6   3         15.62         21.08         9.84 o
  -3  -6   3         76.52         74.69        11.93 o
  -2  -6   3        143.79        143.22         8.69 o
  -1  -6   3        139.75        135.03         8.11 o
   0  -6   3        289.61        288.67         9.38 o
   1  -6   3        244.04        248.60        12.61 o
   2  -6   3        459.86        488.02        16.04 o
   3  -6   3         31.07         36.36        18.30 o
   4  -6   3         14.98          7.16        20.66 o
   5  -6   3          5.83         27.74        19.28 o
   6  -6   3          0.61         -0.89        20.99 o
  -7  -5   3          7.73         -5.62        17.24 o
  -6  -5   3          8.62          7.47        15.00 o
  -5  -5   3         50.97         47.80        12.41 o
  -4  -5   3          6.58          9.97        15.21 o
  -3  -5   3         43.19         42.46        12.16 o
  -2  -5   3        272.87        269.95        10.43 o
  -1  -5   3         71.92         67.61         9.00 o
   0  -5   3        363.03        361.59        11.10 o
   1  -5   3        344.00        331.82        10.37 o
   2  -5   3       1496.27       1648.52        35.42 o
   3  -5   3         22.70         27.90        18.14 o
   4  -5   3         74.54         86.71        20.50 o
   5  -5   3          4.94         27.33        18.79 o
   6  -5   3          1.34          1.06        20.66 o
   7  -5   3          0.36         -8.38        23.83 o
  -7  -4   3          2.54          5.41        16.44 o
  -6  -4   3          5.05          1.18        14.74 o
  -5  -4   3        202.72        201.50        14.81 o
  -4  -4   3         98.80        103.17        12.58 o
  -3  -4   3         11.71         11.44        12.07 o
  -2  -4   3        337.54        321.81        17.94 o
  -1  -4   3        770.02        774.47        13.36 o
   0  -4   3        663.45        655.70        14.54 o
   1  -4   3         99.33         93.80         8.72 o
   2  -4   3        534.02        591.44        29.61 o
   3  -4   3         23.97         26.11        17.73 o
  -7  -3   3          1.05          2.61        14.98 o
  -6  -3   3         17.61          9.54        14.34 o
  -5  -3   3        225.43        225.17        13.92 o
  -4  -3   3         47.01         41.28        11.67 o
  -3  -3   3        122.06        127.71        12.97 o
  -2  -3   3        127.48        121.83        11.42 o
  -1  -3   3        947.15        956.42        19.43 o
   0  -3   3       1243.26       1261.42        35.73 o
   1  -3   3        845.46        815.91        24.98 o
   2  -3   3        107.14        107.29        25.22 o
  -7  -2   3          4.17         15.77        16.88 o
  -6  -2   3         38.26         37.81        13.74 o
  -5  -2   3         62.53         53.84        13.08 o
  -4  -2   3         44.99         40.84         9.87 o
  -3  -2   3         41.18         39.64        12.47 o
  -2  -2   3        130.12        133.10        13.72 o
  -1  -2   3       1209.91       1114.26        52.75 o
   0  -2   3       1562.71       1600.76        21.89 o
   1  -2   3       1294.67       1276.91        19.69 o
   3  -2   3        416.11        393.59        33.20 o
   4  -2   3          6.12          8.10        19.50 o
   5  -2   3         16.97         16.39        22.60 o
  -7  -1   3          3.88          4.98        16.76 o
  -6  -1   3         63.12         68.76        13.94 o
  -5  -1   3          4.93          5.22        12.60 o
  -4  -1   3         49.79         46.17        11.76 o
  -3  -1   3        105.39        100.95        12.71 o
  -2  -1   3         99.45         87.69        11.58 o
  -1  -1   3        804.82        797.19        22.05 o
   0  -1   3       1313.48       1322.83        42.11 o
   1  -1   3        999.80        996.32        25.54 o
   2  -1   3        231.42        214.86        22.68 o
   3  -1   3        713.21        688.06        84.43 o
   4  -1   3         14.31         20.21        17.01 o
   5  -1   3          8.38          8.83        18.35 o
   6  -1   3          1.28          6.94        20.49 o
  -7   0   3          4.84          7.03        16.58 o
  -6   0   3         50.13         49.76        13.61 o
  -5   0   3         41.95         59.51        13.03 o
  -4   0   3         42.15         39.97        11.69 o
  -3   0   3        106.18        105.05        12.80 o
  -2   0   3        241.08        228.05        15.18 o
  -1   0   3        294.80        286.36        16.01 o
   0   0   3          9.06         14.66        15.65 o
   1   0   3        536.82        520.20        21.51 o
   2   0   3        165.66        162.16        28.63 o
   3   0   3        251.63        254.43        27.23 o
   4   0   3         93.13        100.42        12.78 o
   5   0   3          6.36          6.43        15.90 o
   6   0   3          5.94          8.38        18.48 o
   7   0   3          0.00          5.30        16.01 o
  -7   1   3          3.89          7.50        14.78 o
  -6   1   3         63.12         76.26        13.66 o
  -5   1   3          4.92         10.70        12.36 o
  -4   1   3         49.79         44.94        11.73 o
  -3   1   3        105.39        107.71        12.74 o
  -2   1   3         99.70         98.34        14.01 o
  -1   1   3        804.69        750.09        23.83 o
   0   1   3       1313.39       1390.67        29.82 o
   1   1   3        998.86        962.80        24.13 o
   2   1   3        231.25        205.73        12.77 o
   3   1   3        713.12        745.10        45.46 o
   4   1   3         14.29         18.42        10.34 o
   5   1   3          8.38         12.43        12.36 o
   6   1   3          1.28          9.19        12.73 o
   7   1   3          0.41          4.05        17.36 o
  -7   2   3          4.18         14.99        14.95 o
  -6   2   3         38.25         42.94        13.40 o
  -5   2   3         62.52         59.77        12.33 o
  -4   2   3         45.02         47.67        11.76 o
  -3   2   3         41.21         41.78        10.14 o
  -2   2   3        130.21        129.85        13.55 o
  -1   2   3       1209.59       1214.22        23.87 o
   0   2   3       1563.69       1578.18        21.86 o
   1   2   3       1296.44       1282.71        48.05 o
   2   2   3        109.28        105.34         9.80 o
   3   2   3        416.05        417.81        10.64 o
   4   2   3          6.11          4.48         8.88 o
   5   2   3         16.98         21.05         9.36 o
   6   2   3          6.56         17.15        13.00 o
   7   2   3          0.04          4.89        14.53 o
  -7   3   3          1.05         10.28        12.67 o
  -6   3   3         17.62         10.96        14.52 o
  -5   3   3        225.38        252.07        14.26 o
  -4   3   3         46.96         42.11        11.53 o
  -3   3   3        122.11        130.38        13.19 o
  -2   3   3        127.30        129.66        13.51 o
  -1   3   3        947.94        931.83        47.73 o
   0   3   3       1242.76       1250.22        36.47 o
   1   3   3        844.43        803.62        19.91 o
   2   3   3        106.91        104.63         8.99 o
   3   3   3         65.56         74.68         8.46 o
   4   3   3         82.60         85.53         9.55 o
   5   3   3         33.20         38.37        10.48 o
   6   3   3          4.83          5.69        11.25 o
   7   3   3          0.43          7.98        14.81 o
  -7   4   3          2.54          3.20        13.34 o
  -6   4   3          5.04          1.87        11.92 o
  -5   4   3        202.76        199.20        13.94 o
  -4   4   3         98.93        102.58        13.54 o
  -3   4   3         11.67         13.32         9.60 o
  -2   4   3        337.48        333.26        16.16 o
  -1   4   3        769.30        771.02        14.55 o
   0   4   3        662.86        679.62        14.64 o
   1   4   3         99.45         90.25        10.12 o
   2   4   3        534.36        526.44        42.47 o
   3   4   3         23.98         29.29         7.61 o
   4   4   3        159.96        160.12         9.32 o
   5   4   3         11.22         13.68         9.24 o
   6   4   3          2.60          3.56        10.05 o
   7   4   3          0.11          2.34        15.08 o
  -7   5   3          7.73          2.30        13.34 o
  -6   5   3          8.64         14.35         9.60 o
  -5   5   3         50.91         37.95        11.10 o
  -4   5   3          6.59          6.30         9.54 o
  -3   5   3         43.16         41.41         9.60 o
  -2   5   3        273.10        269.13        28.48 o
  -1   5   3         72.00         59.99         9.04 o
   0   5   3        363.35        353.15        10.97 o
   1   5   3        343.63        339.64        11.89 o
   2   5   3       1496.04       1467.52        54.78 o
   3   5   3         22.66         25.15         7.83 o
   4   5   3         74.56         78.41         9.03 o
   5   5   3          4.95         11.62         8.92 o
   6   5   3          1.34          4.67        10.37 o
   7   5   3          0.36         -1.53        14.70 o
  -7   6   3          5.38         10.60        13.20 o
  -6   6   3          3.94         10.72        11.02 o
  -5   6   3         18.49         10.87        10.53 o
  -4   6   3         15.62         16.26         8.51 o
  -3   6   3         76.51         80.88         9.79 o
  -2   6   3        143.59        143.86         9.40 o
  -1   6   3        139.72        139.71         8.27 o
   0   6   3        289.86        282.58         9.97 o
   1   6   3        244.26        245.44         8.63 o
   2   6   3        459.86        456.94         9.66 o
   3   6   3         31.06         35.52         7.59 o
   4   6   3         14.97         17.30         8.27 o
   5   6   3          5.84         11.52         9.18 o
   6   6   3          0.61          8.25        10.41 o
  -7   7   3          0.41         10.55        11.58 o
  -6   7   3          2.48         15.63        11.88 o
  -5   7   3         66.97         58.25        10.66 o
  -4   7   3        130.94        120.68        10.92 o
  -3   7   3         39.95         47.17         9.48 o
  -2   7   3         31.86         34.91        10.17 o
  -1   7   3         61.70         68.07         7.80 o
   0   7   3        429.98        441.87        11.07 o
   1   7   3         12.86         10.35         7.21 o
   2   7   3         98.34         99.83         7.18 o
   3   7   3          3.77         14.75         7.75 o
   4   7   3         13.47          9.09         7.43 o
   5   7   3         25.21         21.31         8.77 o
   6   7   3          2.44         10.51        10.28 o
  -7   8   3          1.64          8.01         9.85 o
  -6   8   3          0.63          3.60        10.39 o
  -5   8   3         24.57         16.49         8.40 o
  -4   8   3        248.39        222.55        16.37 o
  -3   8   3        132.59        131.64        10.59 o
  -2   8   3        105.33        100.23        10.17 o
  -1   8   3         26.41         35.83         6.67 o
   0   8   3        384.53        390.55        13.53 o
   1   8   3        100.39        101.12         6.58 o
   2   8   3        100.82         97.35         6.92 o
   3   8   3         50.44         45.84         7.92 o
   4   8   3         38.22         27.85         7.61 o
   5   8   3          6.65         15.45         9.51 o
   6   8   3          3.28          4.93        10.03 o
  -6   9   3          2.85         -2.22        12.26 o
  -5   9   3          5.95          5.41        11.46 o
  -4   9   3         26.10         24.90         9.10 o
  -3   9   3         61.09         56.79         8.57 o
  -2   9   3         36.32         29.02         8.11 o
  -1   9   3         15.66         21.85         8.55 o
   0   9   3        484.79        442.53        25.08 o
   1   9   3        144.41        142.87         7.55 o
   2   9   3        379.93        385.97        10.75 o
   3   9   3         27.72         43.11         6.98 o
   4   9   3         38.30         37.43         8.40 o
   5   9   3          0.36          5.43         9.29 o
   6   9   3          2.44         14.35        10.34 o
  -6  10   3          2.69          2.50         9.05 o
  -5  10   3          7.84         14.98        11.61 o
  -4  10   3         21.68         29.00         8.81 o
  -3  10   3         42.75         54.50        10.14 o
  -2  10   3         30.88         18.15         7.51 o
  -1  10   3         64.67         58.65         7.13 o
   0  10   3         21.49         23.93         6.85 o
   1  10   3         66.66         72.34         6.82 o
   2  10   3         80.79         70.10         5.91 o
   3  10   3         29.88         28.94         7.27 o
   4  10   3         22.30         26.12         8.99 o
   5  10   3          1.24         13.38         9.81 o
   6  10   3          0.41         10.94        10.49 o
  -6  11   3          1.86          1.63         9.49 o
  -5  11   3          9.43         11.25         9.66 o
  -4  11   3         97.03         93.77         8.86 o
  -3  11   3          4.77          5.26         7.70 o
  -2  11   3         38.88         39.04         9.64 o
  -1  11   3        187.17        177.59         8.27 o
   0  11   3        102.46        100.26         6.20 o
   1  11   3         31.22         32.78         6.31 o
   2  11   3         61.30         70.29         5.92 o
   3  11   3         50.29         38.86         6.94 o
   4  11   3         14.17          9.73         7.11 o
   5  11   3          5.31          7.86         9.95 o
   6  11   3          1.16         -0.98         9.92 o
  -6  12   3          0.91         10.79         8.60 o
  -5  12   3          7.51         15.76         7.84 o
  -4  12   3         74.47         54.46         9.90 o
  -3  12   3         70.48         64.92        10.21 o
  -2  12   3          8.52          2.63         6.54 o
  -1  12   3         51.78         39.68         6.37 o
   0  12   3        130.40        122.55         6.97 o
   1  12   3         24.88         29.26         6.51 o
   2  12   3         18.68         18.18         6.02 o
   3  12   3         88.55         95.30         7.83 o
   4  12   3          6.48         10.65         6.18 o
   5  12   3          2.01         16.05         9.50 o
   6  12   3          3.56          4.47         9.86 o
  -6  13   3          0.49         -0.70         8.62 o
  -5  13   3          0.68         -0.26         8.19 o
  -4  13   3         12.45          3.63         8.31 o
  -3  13   3         56.35         53.39         7.34 o
  -2  13   3         13.12         23.41         7.38 o
  -1  13   3         34.05         32.73         6.82 o
   0  13   3         98.26        101.59         6.36 o
   1  13   3         18.07         18.20         6.61 o
   2  13   3         16.34         20.62         6.74 o
   3  13   3          3.94          8.89         6.44 o
   4  13   3         19.78         22.13         7.77 o
   5  13   3          0.48          0.52         9.83 o
  -5  14   3          3.58          6.75         8.29 o
  -4  14   3         10.23         20.91         7.65 o
  -3  14   3          5.42         12.89         8.02 o
  -2  14   3         16.64         20.17         6.88 o
  -1  14   3         35.65         40.63         6.15 o
   0  14   3         28.12         33.54         6.57 o
   1  14   3         10.93         13.39         5.70 o
   2  14   3         11.52          8.00         7.16 o
   3  14   3         14.41         16.12         7.82 o
   4  14   3         15.10         10.38         7.31 o
   5  14   3          1.25         10.40        10.06 o
  -5  15   3          4.40         13.63         9.18 o
  -4  15   3          2.67          8.89         8.04 o
  -3  15   3          9.14         15.51         7.20 o
  -2  15   3         20.29         19.53         6.24 o
  -1  15   3         70.58         85.24         7.20 o
   0  15   3         43.01         38.30         7.11 o
   1  15   3          6.14          5.59         6.22 o
   2  15   3         10.47         16.68         6.87 o
   3  15   3         20.81         27.94         8.68 o
   4  15   3         14.10         12.65         7.72 o
   5  15   3          0.38          4.73        13.08 o
  -5  16   3          0.37         -1.21         9.03 o
  -4  16   3          1.45         12.44         8.52 o
  -3  16   3         16.30         20.78         7.92 o
  -2  16   3         39.33         45.33         7.05 o
  -1  16   3          5.30         12.63         6.33 o
   0  16   3          7.99         16.31         6.28 o
   1  16   3          2.64         11.05         6.91 o
   2  16   3         20.23         22.06         7.73 o
   3  16   3         15.88         19.84         7.86 o
   4  16   3          2.66         10.53         9.20 o
  -4  17   3          2.08          7.17         9.24 o
  -3  17   3          2.70          8.84         7.67 o
  -2  17   3         17.69         17.26         7.05 o
  -1  17   3         12.43         24.00         6.99 o
   0  17   3          5.12         12.56         6.27 o
   1  17   3          0.40         -1.42         6.60 o
   2  17   3         12.65         19.20         7.68 o
   3  17   3          2.19          8.71         7.77 o
   4  17   3          4.27          7.45        10.65 o
  -4  18   3          0.05          6.90         9.70 o
  -3  18   3          0.32          3.14         8.60 o
  -2  18   3          1.54         -0.22         7.25 o
  -1  18   3         14.33         17.73         5.91 o
   0  18   3          1.24          7.70         6.62 o
   1  18   3          1.92          0.34         6.43 o
   2  18   3          0.54          4.95         7.46 o
   3  18   3          0.34          3.77         9.00 o
   4  18   3          4.30          7.66        11.03 o
  -3  19   3          0.12         12.52         8.22 o
  -2  19   3          3.02          4.93         7.54 o
  -1  19   3         10.34          5.13         6.90 o
   0  19   3          1.32          2.13         6.78 o
   1  19   3          1.45          4.71         7.03 o
   2  19   3          0.20         -0.21         6.75 o
   3  19   3          0.02          8.68        10.08 o
  -3  20   3          0.07          9.28         8.02 o
  -2  20   3          4.80         10.40         7.27 o
  -1  20   3          5.80          5.15         7.18 o
   0  20   3          0.59          2.88         7.35 o
   1  20   3          1.63          5.08         6.38 o
   2  20   3          1.78          5.59         7.15 o
  -2  21   3          0.60          5.70         8.41 o
  -1  21   3          1.32          3.04         6.62 o
   0  21   3          0.21          6.27         8.73 o
   1  21   3          2.85          7.71         8.94 o
   2  21   3          1.51         10.50         8.45 o
  -1  22   3          4.80          9.80         7.32 o
   0  22   3          0.45          7.23         9.11 o
  -2 -21   4          0.23         16.20        15.21 o
  -1 -21   4          1.42          4.14        12.47 o
   0 -21   4          0.68          4.73        12.73 o
   1 -21   4          0.36          5.30        15.58 o
  -3 -20   4          0.45          0.45        10.92 o
  -2 -20   4          2.28         -1.87        14.98 o
  -1 -20   4          1.79          4.56        14.93 o
   0 -20   4          0.07         -4.34        12.02 o
   1 -20   4          1.72          6.73        12.58 o
   2 -20   4          0.36          4.57        15.41 o
  -3 -19   4          2.32          1.67        10.57 o
  -2 -19   4         14.35         18.54        12.10 o
  -1 -19   4         10.20          0.28        11.56 o
   0 -19   4          3.47          4.72        10.08 o
   1 -19   4          1.03         -9.62        11.90 o
   2 -19   4          1.39         -2.04        12.55 o
   3 -19   4          0.23         12.42        15.56 o
  -4 -18   4          1.34         11.92        13.18 o
  -3 -18   4          6.56          6.09        10.40 o
  -2 -18   4         32.37         38.63         9.55 o
  -1 -18   4         35.94         27.85        11.49 o
   0 -18   4          0.14         -1.16        10.71 o
   1 -18   4          0.81         -6.31        11.63 o
   2 -18   4          2.77          6.71        11.35 o
   3 -18   4          0.73         16.74        15.21 o
  -4 -17   4          6.83          1.44        12.50 o
  -3 -17   4          1.59          2.12         9.06 o
  -2 -17   4         14.36         16.23         9.29 o
  -1 -17   4         12.06         15.27         7.39 o
   0 -17   4         12.89          2.90        10.81 o
   1 -17   4          4.23          0.39        11.43 o
   2 -17   4          2.93         24.55        14.06 o
   3 -17   4          5.02          5.38        14.58 o
   4 -17   4          1.49         -3.66        21.88 o
  -5 -16   4          0.76          5.81        13.81 o
  -4 -16   4         10.85         17.77        10.57 o
  -3 -16   4          2.83         11.42         9.04 o
  -2 -16   4          7.43          3.10         8.06 o
  -1 -16   4          7.21         17.71         8.13 o
   0 -16   4          0.10         16.81        10.60 o
   1 -16   4          3.53          4.39         9.72 o
   2 -16   4          8.93         21.00        13.57 o
   3 -16   4          3.53          7.83        13.71 o
   4 -16   4          2.17        -11.63        22.21 o
  -5 -15   4          1.46         -1.14        13.37 o
  -4 -15   4         17.07         16.71        11.51 o
  -3 -15   4         17.44         12.91        10.35 o
  -2 -15   4         52.78         47.41         7.20 o
  -1 -15   4          0.60          5.56         7.44 o
   0 -15   4         30.11         30.75         7.84 o
   1 -15   4          7.40          4.18        13.79 o
   2 -15   4         17.16         39.65        13.34 o
   3 -15   4         19.17         24.85        13.76 o
   4 -15   4          0.42         -2.85        20.58 o
   5 -15   4          0.40          2.60        23.67 o
  -5 -14   4          0.35         10.17        13.15 o
  -4 -14   4          2.62          9.61        11.60 o
  -3 -14   4        162.66        161.41        14.12 o
  -2 -14   4         45.14         49.74         7.80 o
  -1 -14   4         28.72         33.71         8.42 o
   0 -14   4         25.09         32.77         9.20 o
   1 -14   4         31.56         31.18        13.40 o
   2 -14   4         11.52          3.33        12.74 o
   3 -14   4         15.84         10.87        11.41 o
   4 -14   4          6.76         25.62        21.31 o
   5 -14   4          0.15         11.71        22.61 o
  -6 -13   4          1.35         -3.90        13.70 o
  -5 -13   4          0.04          6.34        12.09 o
  -4 -13   4          1.89         -5.00        11.23 o
  -3 -13   4         91.67        104.68        19.11 o
  -2 -13   4         21.35         20.16         6.96 o
  -1 -13   4         61.44         54.60         8.46 o
   0 -13   4         33.96         36.79         8.37 o
   1 -13   4         22.09         25.88         8.06 o
   2 -13   4         18.30         28.27        12.83 o
   3 -13   4         12.78         18.15        13.48 o
   4 -13   4          0.39          0.24        20.09 o
   5 -13   4          0.20        -10.82        21.23 o
  -6 -12   4          0.30          9.65        14.57 o
  -5 -12   4          2.28          7.77        11.61 o
  -4 -12   4          2.81          4.82         7.81 o
  -3 -12   4         11.48         19.13         7.44 o
  -2 -12   4         19.11         14.14         7.09 o
  -1 -12   4        101.86         94.36         8.59 o
   0 -12   4          5.29          4.52         7.29 o
   1 -12   4         29.39         27.58         7.27 o
   2 -12   4         19.81         34.15        12.72 o
   3 -12   4          4.95         18.14        12.90 o
   4 -12   4          0.39         -5.61        19.93 o
   5 -12   4          0.98          9.35        21.64 o
  -6 -11   4          1.02         11.08        12.95 o
  -5 -11   4          8.23         13.77         9.78 o
  -4 -11   4          5.81         -3.62        10.43 o
  -3 -11   4        135.02        110.55         9.24 o
  -2 -11   4         21.33         22.89         6.26 o
  -1 -11   4         82.01         88.10         6.93 o
   0 -11   4        143.69        143.22        11.28 o
   1 -11   4        133.50        119.00        10.92 o
   2 -11   4          8.31         16.58        12.13 o
   3 -11   4         69.82         82.23        13.16 o
   4 -11   4         16.42          3.17        18.95 o
   5 -11   4          2.60         21.07        20.25 o
   6 -11   4          0.31          2.77        22.86 o
  -6 -10   4          2.15          7.15        12.36 o
  -5 -10   4          6.62          7.82        11.27 o
  -4 -10   4         26.12         24.24         8.32 o
  -3 -10   4        408.87        384.42        19.65 o
  -2 -10   4          1.06         11.13         8.10 o
  -1 -10   4         63.25         64.04         7.28 o
   0 -10   4        170.73        160.99        13.14 o
   1 -10   4         41.84         37.68         7.90 o
   2 -10   4        130.48        142.53        12.88 o
   3 -10   4         50.79         62.15        12.75 o
   4 -10   4         21.98         25.46        19.60 o
   5 -10   4         12.21         15.46        20.42 o
   6 -10   4          0.80         17.00        22.13 o
  -6  -9   4          0.15         10.83        11.41 o
  -5  -9   4          3.18          1.31        11.09 o
  -4  -9   4        100.97        106.62        14.69 o
  -3  -9   4        233.12        221.80        27.91 o
  -2  -9   4         40.67         41.24         7.20 o
  -1  -9   4        171.20        170.86         9.16 o
   0  -9   4        164.87        162.39         7.90 o
   1  -9   4          9.93         11.61         7.31 o
   2  -9   4         14.60         21.34        12.17 o
   3  -9   4         30.97         32.28         9.92 o
   4  -9   4         12.52         44.41        23.91 o
   5  -9   4          7.00         19.36        20.50 o
   6  -9   4          2.78          9.84        27.01 o
  -7  -8   4          0.96          1.13        17.72 o
  -6  -8   4          0.63          3.06        11.64 o
  -5  -8   4          7.35         15.08        10.95 o
  -4  -8   4          6.94          8.72        10.52 o
  -3  -8   4         15.97         23.30         9.87 o
  -2  -8   4         40.97         32.44         9.77 o
  -1  -8   4        112.36        120.53         8.16 o
   0  -8   4         32.27         25.56         6.52 o
   1  -8   4         70.86         73.09         7.47 o
   2  -8   4         10.14          8.03        12.30 o
   3  -8   4          0.23        -14.32        19.28 o
   4  -8   4         45.02         35.47        19.52 o
   5  -8   4          3.10          5.53        19.85 o
   6  -8   4          0.62         -1.87        21.39 o
  -7  -7   4          1.39          2.20        17.18 o
  -6  -7   4          3.55         -5.47        15.42 o
  -5  -7   4         10.98         14.50        12.88 o
  -4  -7   4        107.07        106.65        25.50 o
  -3  -7   4          8.55         10.41         9.34 o
  -2  -7   4         78.79         87.83        10.48 o
  -1  -7   4         45.98         48.14         7.27 o
   0  -7   4        340.70        333.10        14.32 o
   1  -7   4        243.67        247.28        15.53 o
   2  -7   4         31.42         31.61         8.25 o
   3  -7   4         57.58         29.45        19.68 o
   4  -7   4         24.59         10.25        19.77 o
   5  -7   4          8.82         12.77        19.28 o
   6  -7   4          2.09         13.42        22.04 o
  -7  -6   4          1.56         -7.62        17.24 o
  -6  -6   4          3.37          3.30        13.66 o
  -5  -6   4         71.97         63.03        12.71 o
  -4  -6   4        149.38        151.74        13.14 o
  -3  -6   4          4.23         15.02        11.07 o
  -2  -6   4         65.78         62.69         8.85 o
  -1  -6   4        147.61        151.99         9.83 o
   0  -6   4        648.69        653.29        24.40 o
   1  -6   4         97.74        110.24         7.99 o
   2  -6   4        138.98        141.20         8.93 o
   3  -6   4         56.14         77.84        19.03 o
   4  -6   4         16.43         16.92        24.32 o
   5  -6   4         28.66         23.59        24.32 o
   6  -6   4          1.27          0.24        20.82 o
  -7  -5   4          2.75          2.13        15.40 o
  -6  -5   4          3.42          9.31        14.78 o
  -5  -5   4         68.99         60.14        11.62 o
  -4  -5   4        372.40        384.50        51.82 o
  -3  -5   4         88.29         94.74        12.42 o
  -2  -5   4        117.25        107.40        21.64 o
  -1  -5   4        880.91        877.90        21.83 o
   0  -5   4        757.34        755.99        26.01 o
   1  -5   4         15.26          6.40         7.77 o
   2  -5   4        247.73        282.39        24.90 o
   3  -5   4         17.22         23.67        18.06 o
   4  -5   4         40.50         52.22        19.93 o
   5  -5   4         14.89         29.69        19.44 o
   6  -5   4          0.31         17.57        20.66 o
  -7  -4   4          2.92          4.67        16.42 o
  -6  -4   4          6.22         10.90        10.92 o
  -5  -4   4         38.64         35.64        12.45 o
  -4  -4   4         48.66         38.31         9.53 o
  -3  -4   4         33.39         28.26        12.13 o
  -2  -4   4        225.81        204.39        22.94 o
  -1  -4   4        120.19        124.87        12.13 o
   0  -4   4        277.93        284.62        11.69 o
   1  -4   4         23.13         31.13         8.49 o
   2  -4   4        118.64        115.71         8.99 o
   3  -4   4          6.03         15.78        17.98 o
   4  -4   4         29.51         23.10        19.12 o
   6  -4   4          0.48          2.85        20.74 o
  -7  -3   4          1.71          1.39        15.27 o
  -6  -3   4          2.19          8.40        13.60 o
  -5  -3   4          6.98         16.58        12.29 o
  -4  -3   4         33.12         26.06        11.51 o
  -3  -3   4        253.40        261.42        13.54 o
  -2  -3   4         75.03         76.93        12.94 o
  -1  -3   4        130.65        135.72        15.90 o
   0  -3   4         75.45         73.26        10.16 o
   1  -3   4         80.81         83.96         9.29 o
   2  -3   4        159.64        165.17        11.63 o
  -7  -2   4          2.68         17.29        14.59 o
  -6  -2   4         49.27         50.41        13.42 o
  -5  -2   4         14.31         13.25        12.53 o
  -4  -2   4         28.02         32.04        11.62 o
  -3  -2   4        160.75        156.28        13.23 o
  -2  -2   4         15.94         22.11        12.56 o
  -1  -2   4        807.91        821.08        19.65 o
   0  -2   4        407.18        406.38        16.92 o
   1  -2   4          1.09          1.62        11.42 o
   2  -2   4         42.61         33.74        11.43 o
  -7  -1   4          0.43          0.62        15.04 o
  -6  -1   4         31.76         28.26        14.18 o
  -5  -1   4         52.38         57.69        12.17 o
  -4  -1   4         26.52         35.31        11.49 o
  -3  -1   4        922.07        938.54        27.01 o
  -2  -1   4        130.25        142.42        13.60 o
  -1  -1   4       1545.26       1541.85        23.53 o
   0  -1   4       1838.89       1871.90        29.68 o
   1  -1   4         39.73         35.55        13.73 o
   2  -1   4         50.13         48.78        12.06 o
   3  -1   4         30.86         38.24        17.71 o
   4  -1   4        121.49        115.74        19.39 o
   5  -1   4         16.13         19.56        20.33 o
   6  -1   4          2.92          7.38        30.66 o
   7  -1   4          0.05          2.28        22.69 o
  -7   0   4          0.23          7.62        16.18 o
  -6   0   4         67.42         44.03        14.91 o
  -5   0   4          3.40          9.39        12.80 o
  -4   0   4         11.64         17.18        11.35 o
  -3   0   4        271.79        293.84        14.00 o
  -2   0   4          3.48          6.75        12.73 o
  -1   0   4       3831.47       3806.89        33.01 o
   0   0   4       1502.34       1510.33        29.65 o
   1   0   4        112.41        119.76        16.33 o
   2   0   4         46.20         43.15        12.47 o
   3   0   4        164.90        161.34        17.08 o
   4   0   4         24.24         31.49        16.99 o
   5   0   4         57.21         67.13        17.55 o
   6   0   4          0.85          6.54        13.56 o
   7   0   4          1.60          9.39        19.21 o
  -7   1   4          0.43         -1.18        16.29 o
  -6   1   4         31.75         56.86        14.90 o
  -5   1   4         52.42         65.40        12.91 o
  -4   1   4         26.52         31.89        11.62 o
  -3   1   4        921.92        947.89        17.91 o
  -2   1   4        130.07        128.98        11.60 o
  -1   1   4       1544.10       1466.87        66.74 o
   0   1   4       1839.27       1860.17        29.96 o
   1   1   4         39.76         29.26        16.16 o
   2   1   4         50.04         47.90        10.99 o
   3   1   4         30.92         35.39         9.60 o
   4   1   4        121.55        121.76        12.22 o
   5   1   4         16.12         20.47        12.01 o
   6   1   4          2.93          8.05        13.20 o
   7   1   4          0.05         -2.06        15.94 o
  -7   2   4          2.68          1.99        15.78 o
  -6   2   4         49.26         46.01        13.46 o
  -5   2   4         14.31          6.82        12.35 o
  -4   2   4         28.00         32.67        11.74 o
  -3   2   4        160.80        164.55        13.36 o
  -2   2   4         15.90         13.38        12.37 o
  -1   2   4        808.45        816.97        19.79 o
   0   2   4        407.06        391.17        15.62 o
   1   2   4          1.09          5.86        13.62 o
   2   2   4         42.72         36.46        12.24 o
   3   2   4        143.16        130.15        11.00 o
   4   2   4         10.33         17.51        11.19 o
   5   2   4         22.24         22.41        11.26 o
   6   2   4          4.62          4.90        13.19 o
   7   2   4          2.48          2.59        15.14 o
  -7   3   4          1.71          3.36        16.36 o
  -6   3   4          2.20          8.00        13.34 o
  -5   3   4          6.99         14.42        12.19 o
  -4   3   4         33.13         26.17        13.30 o
  -3   3   4        253.56        237.34        13.91 o
  -2   3   4         74.78         65.76         9.49 o
  -1   3   4        130.79        128.50        10.78 o
   0   3   4         75.42         71.98        11.52 o
   1   3   4         80.83         78.84        12.29 o
   2   3   4        159.58        149.33        25.42 o
   3   3   4         20.94         19.92         9.27 o
   4   3   4          9.90          4.87        10.03 o
   5   3   4          1.88          5.63        11.90 o
   6   3   4          2.75         12.16        11.95 o
   7   3   4          1.03          0.83        14.91 o
  -7   4   4          2.92          9.44        13.00 o
  -6   4   4          6.22          7.97        13.43 o
  -5   4   4         38.65         29.54        12.48 o
  -4   4   4         48.66         42.49        11.75 o
  -3   4   4         33.42         30.60        12.05 o
  -2   4   4        226.06        233.23        10.00 o
  -1   4   4        120.40        119.47        10.37 o
   0   4   4        278.03        280.36        11.76 o
   1   4   4         23.06         28.55        10.91 o
   2   4   4        118.81        122.74        11.31 o
   3   4   4          6.03         10.28         9.22 o
   4   4   4         29.49         33.93        10.33 o
   5   4   4          0.39          7.63        10.61 o
   6   4   4          0.48         -3.42        12.39 o
  -7   5   4          2.74          8.79        13.44 o
  -6   5   4          3.42         10.06         9.60 o
  -5   5   4         68.98         80.33        10.50 o
  -4   5   4        372.25        377.62        16.97 o
  -3   5   4         88.30         81.58         8.77 o
  -2   5   4        117.28        120.43        10.47 o
  -1   5   4        880.47        876.64        21.52 o
   0   5   4        757.59        764.11        15.80 o
   1   5   4         15.16         15.40         9.17 o
   2   5   4        247.70        259.66        27.53 o
   3   5   4         17.22         16.14         9.42 o
   4   5   4         40.51         43.51         9.07 o
   5   5   4         14.88         22.57        10.55 o
   6   5   4          0.31         -4.86        11.58 o
  -7   6   4          1.56          2.17        13.09 o
  -6   6   4          3.37         10.02        11.84 o
  -5   6   4         72.01         74.08        10.59 o
  -4   6   4        149.51        169.58        10.74 o
  -3   6   4          4.23          9.31         9.22 o
  -2   6   4         65.84         65.19        10.19 o
  -1   6   4        147.57        147.81         9.92 o
   0   6   4        648.21        645.73        15.76 o
   1   6   4         97.87        104.18        10.08 o
   2   6   4        139.00        138.38         9.75 o
   3   6   4         56.14         67.70         7.97 o
   4   6   4         16.42         16.24         8.32 o
   5   6   4         28.67         22.69        11.18 o
   6   6   4          1.27          1.10        11.73 o
  -7   7   4          1.38         20.81        12.62 o
  -6   7   4          3.55          1.67        12.05 o
  -5   7   4         10.99         10.43         8.24 o
  -4   7   4        106.96        107.11        14.11 o
  -3   7   4          8.57         11.77         8.08 o
  -2   7   4         78.61         83.43         9.84 o
  -1   7   4         46.00         46.55         8.07 o
   0   7   4        340.96        342.96        10.59 o
   1   7   4        243.64        239.97        11.10 o
   2   7   4         31.34         39.20         9.85 o
   3   7   4         57.60         45.48         7.92 o
   4   7   4         24.58         23.59         7.53 o
   5   7   4          8.81         12.78        10.71 o
   6   7   4          2.09         -1.53        11.74 o
  -7   8   4          0.96         -6.75        11.58 o
  -6   8   4          0.63         -3.95        11.94 o
  -5   8   4          7.34         15.31         9.14 o
  -4   8   4          6.92         20.26        10.21 o
  -3   8   4         15.99         17.32         7.37 o
  -2   8   4         40.94         44.45         9.50 o
  -1   8   4        112.34        109.88         7.78 o
   0   8   4         32.23         27.34         7.55 o
   1   8   4         70.78         68.50         7.63 o
   2   8   4         10.18          7.70         7.54 o
   3   8   4          0.23          1.83         7.18 o
   4   8   4         45.02         40.69         8.98 o
   5   8   4          3.10          1.33        11.01 o
   6   8   4          0.62         12.37        12.03 o
  -6   9   4          0.15          5.26        10.28 o
  -5   9   4          3.19         13.92         9.32 o
  -4   9   4        101.00         91.90         9.21 o
  -3   9   4        233.03        223.13         8.73 o
  -2   9   4         40.72         49.10        10.30 o
  -1   9   4        171.11        170.12         9.35 o
   0   9   4        164.86        159.52         8.49 o
   1   9   4          9.91          8.77         6.82 o
   2   9   4         14.62         20.33         8.23 o
   3   9   4         30.95         36.81         7.17 o
   4   9   4         12.52         15.75         8.99 o
   5   9   4          7.00         10.67        11.09 o
   6   9   4          2.78         12.25        12.11 o
  -6  10   4          2.16          0.70         9.29 o
  -5  10   4          6.62          3.91        11.10 o
  -4  10   4         26.13         29.85        10.84 o
  -3  10   4        409.01        399.19        14.16 o
  -2  10   4          1.05          4.29         9.33 o
  -1  10   4         63.27         68.03         7.25 o
   0  10   4        170.65        167.33         9.33 o
   1  10   4         41.82         36.29         6.96 o
   2  10   4        130.48        126.31         8.17 o
   3  10   4         50.78         55.73         9.17 o
   4  10   4         21.97         16.35         8.66 o
   5  10   4         12.20         19.98        10.83 o
   6  10   4          0.80         -1.55        12.43 o
  -6  11   4          1.02         10.04        11.06 o
  -5  11   4          8.23         24.24        10.95 o
  -4  11   4          5.80         10.41        10.34 o
  -3  11   4        134.99        128.17        14.33 o
  -2  11   4         21.37         32.66         9.55 o
  -1  11   4         81.97         77.96         7.24 o
   0  11   4        143.69        133.58        10.67 o
   1  11   4        133.56        125.60         7.73 o
   2  11   4          8.30          7.84         6.94 o
   3  11   4         69.82         60.70         7.50 o
   4  11   4         16.42         24.32        10.50 o
   5  11   4          2.60          5.46         8.76 o
   6  11   4          0.31          4.09        10.92 o
  -6  12   4          0.30          4.20         9.69 o
  -5  12   4          2.28          4.26        11.38 o
  -4  12   4          2.81         -1.04        10.58 o
  -3  12   4         11.48         30.88         9.70 o
  -2  12   4         19.10         15.84         7.55 o
  -1  12   4        101.91         99.80         6.80 o
   0  12   4          5.29          8.14         5.94 o
   1  12   4         29.34         26.73         6.21 o
   2  12   4         19.79         24.11         6.53 o
   3  12   4          4.95         12.04         8.82 o
   4  12   4          0.39          1.88         8.41 o
   5  12   4          0.98         14.25        10.24 o
  -6  13   4          1.35          9.50         9.48 o
  -5  13   4          0.04          4.39         9.12 o
  -4  13   4          1.89          4.65         9.50 o
  -3  13   4         91.64         87.09         8.38 o
  -2  13   4         21.37         25.03         6.91 o
  -1  13   4         61.42         62.57         6.62 o
   0  13   4         34.02         34.09         6.42 o
   1  13   4         22.05         20.99         6.53 o
   2  13   4         18.31          8.54         7.03 o
   3  13   4         12.77         10.22         8.81 o
   4  13   4          0.39          4.40        10.96 o
   5  13   4          0.20         -5.11        12.06 o
  -5  14   4          0.35          7.75         8.16 o
  -4  14   4          2.62          1.42         6.84 o
  -3  14   4        162.69        171.65        18.06 o
  -2  14   4         45.12         43.69         6.35 o
  -1  14   4         28.72         23.04         7.31 o
   0  14   4         25.06         26.20         5.69 o
   1  14   4         31.55         35.01         6.53 o
   2  14   4         11.53         13.35         6.81 o
   3  14   4         15.84         18.94         7.35 o
   4  14   4          6.77          1.19        10.44 o
   5  14   4          0.15          9.14        10.53 o
  -5  15   4          1.46          5.23         7.82 o
  -4  15   4         17.07         23.03         8.48 o
  -3  15   4         17.43         21.38         7.84 o
  -2  15   4         52.77         55.37         6.76 o
  -1  15   4          0.59         -2.66         6.54 o
   0  15   4         30.11         29.66         7.09 o
   1  15   4          7.41          5.46         7.13 o
   2  15   4         17.16         15.75         6.81 o
   3  15   4         19.17         18.35         7.25 o
   4  15   4          0.42          4.43        10.51 o
   5  15   4          0.40          1.59        12.53 o
  -5  16   4          0.76         12.53         9.09 o
  -4  16   4         10.84         12.42         7.97 o
  -3  16   4          2.83         11.31         7.28 o
  -2  16   4          7.43         16.16         7.14 o
  -1  16   4          7.21         12.98         6.79 o
   0  16   4          0.10          4.07         6.49 o
   1  16   4          3.53         16.25         6.81 o
   2  16   4          8.93          4.85         6.69 o
   3  16   4          3.53          7.94         7.85 o
   4  16   4          2.17          2.01         9.63 o
  -4  17   4          6.84          8.23         7.55 o
  -3  17   4          1.59          4.30         7.76 o
  -2  17   4         14.35         21.17         8.24 o
  -1  17   4         12.05         19.03         7.01 o
   0  17   4         12.91         17.75         7.62 o
   1  17   4          4.23          8.18         5.80 o
   2  17   4          2.93         12.11         7.83 o
   3  17   4          5.02         13.10         8.72 o
   4  17   4          1.49          6.54         9.48 o
  -4  18   4          1.34          7.25         8.41 o
  -3  18   4          6.56          3.08         8.65 o
  -2  18   4         32.38         34.47         8.03 o
  -1  18   4         35.95         24.90         6.29 o
   0  18   4          0.14          2.45         6.75 o
   1  18   4          0.81          7.68         7.84 o
   2  18   4          2.78          7.21         8.12 o
   3  18   4          0.73         13.07        10.47 o
  -3  19   4          2.32         -0.87         9.16 o
  -2  19   4         14.34          9.09         8.36 o
  -1  19   4         10.19         12.24         6.13 o
   0  19   4          3.47          2.62         6.69 o
   1  19   4          1.02         12.49         8.30 o
   2  19   4          1.39          5.59         7.77 o
   3  19   4          0.23          5.67         9.03 o
  -3  20   4          0.45          3.92         8.64 o
  -2  20   4          2.28          9.00         8.22 o
  -1  20   4          1.79          7.54         7.20 o
   0  20   4          0.07          5.89         6.58 o
   1  20   4          1.73          6.42         8.56 o
   2  20   4          0.36         10.17         8.09 o
  -2  21   4          0.23          9.49         7.61 o
  -1  21   4          1.42          7.14         7.60 o
   0  21   4          0.68          7.79         7.65 o
   1  21   4          0.36          6.43         7.60 o
  -2 -21   5          2.53         -2.52        10.82 o
  -1 -21   5          4.15         10.90        15.78 o
   0 -21   5          2.96          3.41        15.87 o
   1 -21   5          0.85         13.00        16.35 o
  -3 -20   5          0.04          9.41        10.40 o
  -2 -20   5         11.05         12.19         8.62 o
  -1 -20   5         16.87         31.83        14.55 o
   0 -20   5          2.74          0.00        12.49 o
   1 -20   5          1.14          8.52        15.86 o
   2 -20   5          0.70         -0.44        13.46 o
  -3 -19   5          0.27          6.91        11.63 o
  -2 -19   5          7.30         23.11        10.05 o
  -1 -19   5          6.16         15.07         8.98 o
   0 -19   5          0.80          9.70        12.07 o
   1 -19   5          1.49          8.42        13.14 o
   2 -19   5          0.50         14.20        12.35 o
   3 -19   5          0.51         -1.25        15.51 o
  -4 -18   5          0.30         -0.69        12.94 o
  -3 -18   5          2.51         13.44        11.98 o
  -2 -18   5          7.11         12.24         8.44 o
  -1 -18   5          4.92          9.73         8.57 o
   0 -18   5          5.38         11.83        13.94 o
   1 -18   5          1.02         -0.37        13.80 o
   2 -18   5          2.37          4.13        11.69 o
   3 -18   5          0.26         -3.64        12.35 o
  -4 -17   5          2.70         12.56        12.46 o
  -3 -17   5          6.27         14.50        11.77 o
  -2 -17   5          6.05         18.59         9.51 o
  -1 -17   5         10.91         15.51         7.46 o
   0 -17   5         11.51         12.77         9.22 o
   1 -17   5          6.30         -0.85        13.42 o
   2 -17   5          1.07          8.04        11.24 o
   3 -17   5          2.15          5.10        12.27 o
   4 -17   5          0.54          3.90        22.21 o
  -5 -16   5          0.16          5.93        13.04 o
  -4 -16   5          3.28          3.41         9.79 o
  -3 -16   5          3.53         -0.77        11.14 o
  -2 -16   5         55.76         48.42         8.05 o
  -1 -16   5          6.09          8.80         6.86 o
   0 -16   5         25.70         28.53         7.99 o
   1 -16   5          9.72         18.90        15.78 o
   2 -16   5          0.78         11.30        10.67 o
   3 -16   5          2.18          1.36        14.52 o
   4 -16   5          0.13         18.63        21.96 o
  -5 -15   5          0.09         -4.51        12.77 o
  -4 -15   5          1.38         -0.22        11.75 o
  -3 -15   5         36.25         28.26        11.00 o
  -2 -15   5         40.07         42.67         8.21 o
  -1 -15   5          6.26         21.30         7.76 o
   0 -15   5          4.41          6.22         7.12 o
   1 -15   5          1.92         -2.68        12.82 o
   2 -15   5          1.16          6.51        13.10 o
   3 -15   5          1.16          1.57        13.89 o
   4 -15   5          0.74         -8.38        21.31 o
  -5 -14   5          0.85          8.17        13.20 o
  -4 -14   5          0.09          7.50        10.59 o
  -3 -14   5          0.81         -0.68        10.29 o
  -2 -14   5          1.88         11.17         8.34 o
  -1 -14   5         30.68         34.56         7.63 o
   0 -14   5         31.88         32.14         8.47 o
   1 -14   5         32.74         40.25         8.31 o
   2 -14   5          1.63          8.24         8.60 o
   3 -14   5          4.28         14.35        13.99 o
   4 -14   5          1.74          8.54        20.50 o
   5 -14   5          0.10          3.58        23.75 o
  -6 -13   5          1.70          6.65        14.32 o
  -5 -13   5          2.47          5.78        11.99 o
  -4 -13   5          4.32         -2.12         9.09 o
  -3 -13   5         39.53         34.36         8.11 o
  -2 -13   5         16.07         20.55         6.61 o
  -1 -13   5         26.87         21.40         7.65 o
   0 -13   5          8.82          7.92         8.23 o
   1 -13   5         21.78         17.48         8.04 o
   2 -13   5          3.32         13.71        12.45 o
   3 -13   5         29.07         26.32        13.55 o
   4 -13   5          7.80        -13.18        21.07 o
   5 -13   5          0.19          4.31        22.21 o
  -6 -12   5          2.08          4.07        15.68 o
  -5 -12   5         10.05         11.24        10.13 o
  -4 -12   5         14.94          4.08         8.54 o
  -3 -12   5         41.01         50.22        11.76 o
  -2 -12   5        162.88        154.97         7.09 o
  -1 -12   5         47.83         53.36         8.83 o
   0 -12   5         46.60         47.81         6.76 o
   1 -12   5         21.98         19.27         7.14 o
   2 -12   5          2.05         -0.32        12.32 o
   3 -12   5          3.49          1.37        10.86 o
   4 -12   5          4.15         11.39        20.34 o
   5 -12   5          0.18         -1.30        21.47 o
  -6 -11   5          0.23          5.45        12.28 o
  -5 -11   5         10.41         15.88        11.34 o
  -4 -11   5         23.92         12.17        10.79 o
  -3 -11   5         53.60         52.76         9.00 o
  -2 -11   5          7.11         -0.07         7.50 o
  -1 -11   5         71.82         73.31         7.01 o
   0 -11   5        140.62        141.88         9.51 o
   1 -11   5          8.09         10.86         6.50 o
   2 -11   5          5.81          8.22        12.52 o
   3 -11   5          3.51          7.37        12.97 o
   4 -11   5          0.01          6.83        18.79 o
   5 -11   5          2.80          7.65        21.07 o
  -6 -10   5          1.57          6.46        10.74 o
  -5 -10   5          4.47         10.50         9.69 o
  -4 -10   5          3.46         -7.06         8.75 o
  -3 -10   5         24.47         29.61        10.08 o
  -2 -10   5         59.28         68.30         8.55 o
  -1 -10   5         11.18         17.43         6.60 o
   0 -10   5         33.84         42.73         6.95 o
   1 -10   5         28.93         28.23         7.15 o
   2 -10   5          7.27         13.55         8.18 o
   3 -10   5         12.31         10.71        12.57 o
   4 -10   5          0.66         18.79        19.77 o
   5 -10   5          2.54          1.06        20.58 o
   6 -10   5          0.07         -0.98        28.06 o
  -6  -9   5          0.98          3.99        10.99 o
  -5  -9   5          1.92          9.51         9.19 o
  -4  -9   5         11.72          9.53        10.12 o
  -3  -9   5          3.32         16.19         9.77 o
  -2  -9   5         56.42         55.88         8.40 o
  -1  -9   5         60.54         69.66         8.76 o
   0  -9   5          8.53         12.84         7.49 o
   1  -9   5        141.42        147.85        10.72 o
   2  -9   5         47.92         50.91         8.40 o
   3  -9   5          6.46         21.35        12.16 o
   4  -9   5         47.24         43.19        19.44 o
   5  -9   5          9.81        -10.25        20.34 o
   6  -9   5          0.13        -16.43        23.26 o
  -7  -8   5          1.05         14.42        13.92 o
  -6  -8   5          0.71          8.97        11.45 o
  -5  -8   5         16.46         20.34        10.86 o
  -4  -8   5        256.53        265.19        15.86 o
  -3  -8   5          2.11         -5.26         8.33 o
  -2  -8   5        101.07         97.10        14.51 o
  -1  -8   5        393.79        402.41        17.55 o
   0  -8   5        456.64        457.05        15.11 o
   1  -8   5        204.39        200.10         7.73 o
   2  -8   5         18.24         22.75         7.55 o
   3  -8   5        102.36         93.59        21.19 o
   4  -8   5         22.76          8.46        20.01 o
   5  -8   5          4.01          0.57        20.01 o
   6  -8   5          0.53          2.44        26.92 o
  -7  -7   5          2.03          4.22        16.59 o
  -6  -7   5          0.97         -3.57        14.12 o
  -5  -7   5         12.78          1.18        10.16 o
  -4  -7   5         63.01         70.88        12.74 o
  -3  -7   5          5.59          6.98         7.42 o
  -2  -7   5         75.57         72.08         8.55 o
  -1  -7   5         20.49         20.10         7.82 o
   0  -7   5        444.72        457.13        10.90 o
   1  -7   5        165.99        164.26         8.52 o
   2  -7   5         27.66         33.46         7.12 o
   3  -7   5         17.50         21.31        23.18 o
   4  -7   5          0.48          8.38        18.79 o
   5  -7   5         10.53         24.24        20.01 o
   6  -7   5          1.32         15.29        21.07 o
  -7  -6   5          0.60          8.79        15.00 o
  -6  -6   5          1.72         -3.41        11.16 o
  -5  -6   5          0.56          7.06        12.23 o
  -4  -6   5        106.12         94.63        10.65 o
  -3  -6   5         21.49         17.51        11.78 o
  -2  -6   5          5.91         13.48        10.26 o
  -1  -6   5        250.77        252.25        10.51 o
   0  -6   5        104.84         98.17         9.27 o
   1  -6   5          9.81          8.97         7.02 o
   2  -6   5         21.49         19.18         7.31 o
   3  -6   5          6.02          5.53        18.87 o
   4  -6   5         17.92         52.06        18.87 o
   5  -6   5         11.64         26.27        24.97 o
   6  -6   5          0.53          2.93        22.21 o
  -7  -5   5          4.36         13.20        15.21 o
  -6  -5   5          3.93         12.46        13.53 o
  -5  -5   5         25.23         28.64        13.30 o
  -4  -5   5         83.19         81.90        12.21 o
  -3  -5   5          1.49          1.40        11.58 o
  -2  -5   5        581.91        566.65        39.08 o
  -1  -5   5        194.81        198.36        10.14 o
   0  -5   5        420.00        410.68        12.28 o
   1  -5   5         44.13         47.66         8.18 o
   2  -5   5         36.83         42.35         8.51 o
   3  -5   5         21.13         16.27        22.94 o
   4  -5   5         52.08         46.04        19.36 o
   5  -5   5         27.76         20.09        20.25 o
   6  -5   5          0.04         19.44        26.27 o
  -7  -4   5          1.12          7.18        16.57 o
  -6  -4   5          1.75          2.20        14.91 o
  -5  -4   5         14.13         19.35        12.36 o
  -4  -4   5        192.08        182.66        11.21 o
  -3  -4   5        182.62        189.89        15.78 o
  -2  -4   5        462.10        396.63        31.89 o
  -1  -4   5        831.02        809.29        18.48 o
   0  -4   5        384.45        378.13        10.66 o
   1  -4   5         11.24          9.98         9.89 o
   2  -4   5          8.77         14.99         8.76 o
   3  -4   5         70.86         68.33        18.63 o
   4  -4   5         30.25         45.23        18.38 o
   5  -4   5          1.44          0.81        19.85 o
   6  -4   5          3.43          1.55        21.39 o
  -7  -3   5          0.50          8.76        15.18 o
  -6  -3   5          0.64         -0.78        13.08 o
  -5  -3   5         41.24         32.71        12.46 o
  -4  -3   5         81.08         76.96        12.06 o
  -3  -3   5         70.77         74.83        12.60 o
  -2  -3   5         26.40         20.80        10.35 o
  -1  -3   5        527.89        534.74        26.60 o
   0  -3   5        646.27        667.99        15.51 o
   1  -3   5         27.52         29.12        10.77 o
   2  -3   5        187.59        193.35        11.36 o
   3  -3   5         10.93         12.36        23.02 o
  -7  -2   5          1.96         -1.48        14.78 o
  -6  -2   5          2.24          8.54        14.49 o
  -5  -2   5         36.70         28.33        12.31 o
  -4  -2   5         10.44         10.34        11.57 o
  -3  -2   5         22.88         21.05         9.90 o
  -2  -2   5        644.04        673.86        30.50 o
  -1  -2   5        261.50        268.60        15.09 o
   0  -2   5       1303.92       1370.56        33.47 o
   1  -2   5        291.89        298.37        13.74 o
   2  -2   5        197.63        198.05        11.81 o
  -7  -1   5          0.14          2.54        14.36 o
  -6  -1   5          0.04          7.45        12.97 o
  -5  -1   5          2.99          8.56        12.81 o
  -4  -1   5         31.23         16.05        11.47 o
  -3  -1   5        189.61        188.71        10.09 o
  -2  -1   5       2341.08       2402.66        41.85 o
  -1  -1   5        782.13        768.47        20.82 o
   0  -1   5        205.19        215.92        16.65 o
   1  -1   5         51.83         51.13        12.76 o
   2  -1   5         29.32         35.86        10.59 o
   3  -1   5          0.17          3.75        17.39 o
   4  -1   5         48.46         48.37        19.64 o
   5  -1   5         11.94         10.25        24.16 o
   6  -1   5          0.33         -1.95        18.63 o
  -7   0   5          3.64         -1.27        15.01 o
  -6   0   5          9.07         10.70        13.02 o
  -5   0   5         49.41         50.30        12.71 o
  -4   0   5         18.87         18.25         9.64 o
  -3   0   5       1497.35       1513.50        30.10 o
  -2   0   5        300.35        305.68        16.88 o
  -1   0   5        967.97        931.85        29.12 o
   0   0   5          5.06         44.86        16.33 o
   1   0   5        128.52        145.44        15.26 o
   2   0   5          7.97          1.89         9.38 o
   3   0   5          1.18          2.47        10.92 o
   4   0   5          1.45          3.64        15.39 o
   5   0   5         16.23         32.68        14.52 o
   6   0   5          4.88         12.07        15.30 o
  -7   1   5          0.14         -6.48        15.01 o
  -6   1   5          0.04         12.84        14.75 o
  -5   1   5          2.99         10.16        11.73 o
  -4   1   5         31.26         29.32        11.59 o
  -3   1   5        189.73        188.76        14.28 o
  -2   1   5       2340.87       2172.40        40.83 o
  -1   1   5        782.57        739.11        27.70 o
   0   1   5        205.35        209.19        16.90 o
   1   1   5         51.90         53.37        12.75 o
   2   1   5         29.36         35.15         9.74 o
   3   1   5          0.17          6.87        10.06 o
   4   1   5         48.46         55.20        11.29 o
   5   1   5         11.94         15.62        13.24 o
   6   1   5          0.33          9.15        13.35 o
  -7   2   5          1.96          3.37        14.87 o
  -6   2   5          2.24         22.55        13.06 o
  -5   2   5         36.68         35.98        10.17 o
  -4   2   5         10.43         11.25        11.64 o
  -3   2   5         22.93         17.97        12.13 o
  -2   2   5        644.36        645.54        16.50 o
  -1   2   5        261.52        274.48        15.12 o
   0   2   5       1304.05       1333.30        19.99 o
   1   2   5        291.67        277.70        14.21 o
   2   2   5        197.56        199.08        12.08 o
   3   2   5         14.61         17.30        11.05 o
   4   2   5          6.69          4.86         9.96 o
   5   2   5          1.14          4.47        11.37 o
   6   2   5          3.85          6.95        13.10 o
  -7   3   5          0.49         -0.50        15.09 o
  -6   3   5          0.64          6.79        13.60 o
  -5   3   5         41.24         27.15        10.28 o
  -4   3   5         81.07         71.60        11.99 o
  -3   3   5         70.70         72.11        12.42 o
  -2   3   5         26.49         18.66        10.50 o
  -1   3   5        527.68        532.07        12.39 o
   0   3   5        646.03        655.30        15.58 o
   1   3   5         27.55         27.82        11.06 o
   2   3   5        187.64        179.59        12.95 o
   3   3   5         10.94          8.60         9.77 o
   4   3   5         26.37         27.42        10.86 o
   5   3   5          5.57          4.67        11.00 o
   6   3   5          1.04          4.02        13.63 o
  -7   4   5          1.12          5.90        13.05 o
  -6   4   5          1.75         12.45        13.29 o
  -5   4   5         14.13          7.16        12.33 o
  -4   4   5        192.13        192.20        13.71 o
  -3   4   5        182.58        190.85        11.31 o
  -2   4   5        461.97        462.67        15.12 o
  -1   4   5        831.42        832.20        14.48 o
   0   4   5        384.25        388.51        11.60 o
   1   4   5         11.18         13.25         8.71 o
   2   4   5          8.77         12.64        11.82 o
   3   4   5         70.84         65.85         9.75 o
   4   4   5         30.25         31.46        10.09 o
   5   4   5          1.45          3.13        10.61 o
   6   4   5          3.43          9.21        13.44 o
  -7   5   5          4.36          6.12        12.66 o
  -6   5   5          3.93          2.24         9.87 o
  -5   5   5         25.21         30.18        10.05 o
  -4   5   5         83.19         78.06         8.84 o
  -3   5   5          1.50         -7.04         9.23 o
  -2   5   5        581.86        592.37        11.04 o
  -1   5   5        194.64        192.39        11.43 o
   0   5   5        419.97        414.76        10.62 o
   1   5   5         44.09         46.60         8.39 o
   2   5   5         36.79         35.37        10.16 o
   3   5   5         21.13         19.95         9.48 o
   4   5   5         52.11         55.35        10.49 o
   5   5   5         27.75         29.48        10.90 o
   6   5   5          0.04         -1.82        11.86 o
  -7   6   5          0.60          4.84        12.87 o
  -6   6   5          1.72         11.21        11.77 o
  -5   6   5          0.56         -6.98        10.01 o
  -4   6   5        106.12        101.22         9.47 o
  -3   6   5         21.50         22.74         8.17 o
  -2   6   5          5.94         21.99         9.86 o
  -1   6   5        250.98        235.79        10.25 o
   0   6   5        104.85        101.79         9.44 o
   1   6   5          9.81          8.10         9.23 o
   2   6   5         21.52         15.83         9.58 o
   3   6   5          6.02          3.84         9.52 o
   4   6   5         17.91         22.32        10.87 o
   5   6   5         11.65          3.34        10.80 o
   6   6   5          0.53          7.53        12.10 o
  -7   7   5          2.02          8.93        11.94 o
  -6   7   5          0.97          0.29        10.22 o
  -5   7   5         12.78         10.33         9.03 o
  -4   7   5         63.01         56.94        10.54 o
  -3   7   5          5.59         10.07         9.47 o
  -2   7   5         75.72         67.42         8.71 o
  -1   7   5         20.53         23.01         8.41 o
   0   7   5        444.56        431.94        10.37 o
   1   7   5        166.09        164.33         9.82 o
   2   7   5         27.67         28.04         9.27 o
   3   7   5         17.48         25.29         9.43 o
   4   7   5          0.48          4.80        10.12 o
   5   7   5         10.53         23.51        10.98 o
   6   7   5          1.32          9.16        12.19 o
  -7   8   5          1.05          9.51        11.59 o
  -6   8   5          0.71          8.20        12.28 o
  -5   8   5         16.45         24.42        10.68 o
  -4   8   5        256.55        239.12        10.07 o
  -3   8   5          2.12          9.78         8.07 o
  -2   8   5        100.97        103.98        10.48 o
  -1   8   5        393.87        397.36        12.95 o
   0   8   5        456.59        448.45        14.99 o
   1   8   5        204.33        201.50         8.30 o
   2   8   5         18.24         23.59         7.72 o
   3   8   5        102.37         99.60        13.87 o
   4   8   5         22.75         21.99         9.03 o
   5   8   5          4.01          6.54        11.16 o
   6   8   5          0.53          8.17        12.11 o
  -6   9   5          0.98          6.29        10.46 o
  -5   9   5          1.91          3.90         9.26 o
  -4   9   5         11.71         10.34         9.80 o
  -3   9   5          3.31         14.63         9.66 o
  -2   9   5         56.47         53.64         8.41 o
  -1   9   5         60.61         60.85         7.98 o
   0   9   5          8.50         21.36         8.70 o
   1   9   5        141.39        127.85         8.43 o
   2   9   5         47.96         45.04         7.86 o
   3   9   5          6.44          3.50         8.39 o
   4   9   5         47.23         30.95         8.87 o
   5   9   5          9.81          8.71        11.40 o
   6   9   5          0.13          8.44        12.40 o
  -6  10   5          1.57          9.45        12.77 o
  -5  10   5          4.48         11.65        10.94 o
  -4  10   5          3.46         12.81         8.69 o
  -3  10   5         24.48         37.96         9.95 o
  -2  10   5         59.21         58.76         8.76 o
  -1  10   5         11.22         18.44         7.40 o
   0  10   5         33.78         29.92         7.21 o
   1  10   5         28.91         27.93         6.04 o
   2  10   5          7.27         10.93         7.34 o
   3  10   5         12.31          0.06         8.04 o
   4  10   5          0.66         10.77        10.34 o
   5  10   5          2.54         16.39        11.29 o
   6  10   5          0.07          8.66        12.83 o
  -6  11   5          0.23          5.80        10.58 o
  -5  11   5         10.41          7.80         9.38 o
  -4  11   5         23.91         37.77        13.35 o
  -3  11   5         53.57         63.87        10.45 o
  -2  11   5          7.08          7.90         7.72 o
  -1  11   5         71.84         78.74         7.96 o
   0  11   5        140.57        132.75         8.01 o
   1  11   5          8.09          6.68         6.56 o
   2  11   5          5.79          8.70         6.67 o
   3  11   5          3.51          5.85         8.97 o
   4  11   5          0.01          4.30         8.40 o
   5  11   5          2.80          4.06        11.60 o
  -6  12   5          2.08          4.47        12.73 o
  -5  12   5         10.06         20.86        11.65 o
  -4  12   5         14.94         12.23        10.47 o
  -3  12   5         41.03         36.11         9.92 o
  -2  12   5        162.96        157.59        18.93 o
  -1  12   5         47.84         50.04         9.07 o
   0  12   5         46.58         41.85         6.70 o
   1  12   5         21.97         20.68         6.67 o
   2  12   5          2.05          9.15         7.08 o
   3  12   5          3.50          9.33         7.27 o
   4  12   5          4.16          2.41         9.26 o
   5  12   5          0.18         20.27        12.11 o
  -6  13   5          1.70         -0.85         9.63 o
  -5  13   5          2.47          5.85        10.57 o
  -4  13   5          4.32         11.98        10.48 o
  -3  13   5         39.48         41.18        10.43 o
  -2  13   5         16.06         17.19         9.92 o
  -1  13   5         26.90         27.42         6.77 o
   0  13   5          8.82         11.53         6.65 o
   1  13   5         21.78         16.87         6.12 o
   2  13   5          3.32          2.50         7.31 o
   3  13   5         29.07         20.92         7.69 o
   4  13   5          7.80         10.25        11.19 o
   5  13   5          0.19         -5.39        10.65 o
  -5  14   5          0.85          9.51        10.71 o
  -4  14   5          0.09         13.40        10.76 o
  -3  14   5          0.81          3.84         8.99 o
  -2  14   5          1.88          3.87         8.59 o
  -1  14   5         30.67         37.57         7.22 o
   0  14   5         31.88         41.35         7.26 o
   1  14   5         32.73         28.57         6.39 o
   2  14   5          1.63          7.90         6.98 o
   3  14   5          4.28          5.11         9.03 o
   4  14   5          1.74          5.17         8.61 o
   5  14   5          0.10          7.00        12.76 o
  -5  15   5          0.09         10.55         8.40 o
  -4  15   5          1.38          8.24         8.36 o
  -3  15   5         36.26         21.58         7.15 o
  -2  15   5         40.10         35.37         7.36 o
  -1  15   5          6.27         10.97         6.75 o
   0  15   5          4.41          7.60         6.55 o
   1  15   5          1.92          5.25         6.60 o
   2  15   5          1.15          7.23         7.64 o
   3  15   5          1.16          3.17         9.56 o
   4  15   5          0.75         -3.00        11.79 o
  -5  16   5          0.16         -1.22         8.75 o
  -4  16   5          3.28          8.64         7.84 o
  -3  16   5          3.53         -2.04         8.36 o
  -2  16   5         55.76         66.77         8.47 o
  -1  16   5          6.09          7.49         7.67 o
   0  16   5         25.68         18.66         7.21 o
   1  16   5          9.73         16.50         7.28 o
   2  16   5          0.78         -1.51         7.09 o
   3  16   5          2.18         -0.19         9.76 o
   4  16   5          0.13         -3.48        11.30 o
  -4  17   5          2.70         13.05         8.14 o
  -3  17   5          6.27         17.21         7.86 o
  -2  17   5          6.05         12.21         8.15 o
  -1  17   5         10.90         13.15         6.72 o
   0  17   5         11.51          8.05         7.57 o
   1  17   5          6.30         13.78         6.70 o
   2  17   5          1.06          2.09         7.36 o
   3  17   5          2.14          1.33         8.63 o
   4  17   5          0.54          2.82        10.28 o
  -4  18   5          0.30          6.60         9.30 o
  -3  18   5          2.51         -5.32         7.97 o
  -2  18   5          7.12          0.12         9.08 o
  -1  18   5          4.92          8.79         7.45 o
   0  18   5          5.39         12.13         6.68 o
   1  18   5          1.02         14.91         7.40 o
   2  18   5          2.38         11.62         8.31 o
   3  18   5          0.26         -1.27        10.32 o
  -3  19   5          0.27         -2.59         9.17 o
  -2  19   5          7.30          5.01         8.10 o
  -1  19   5          6.16         16.06         7.52 o
   0  19   5          0.80         10.00         6.67 o
   1  19   5          1.49          9.51         7.17 o
   2  19   5          0.50          4.08         8.01 o
   3  19   5          0.51         10.72         9.63 o
  -3  20   5          0.04          5.62         8.24 o
  -2  20   5         11.05          9.40         7.74 o
  -1  20   5         16.87         17.64         7.34 o
   0  20   5          2.74          2.49         7.34 o
   1  20   5          1.14          5.72         8.02 o
   2  20   5          0.70         12.14         8.13 o
  -2  21   5          2.53         10.61         8.39 o
  -1  21   5          4.15          5.45         6.81 o
   0  21   5          2.96          9.44         7.76 o
   1  21   5          0.85          4.61         9.09 o
  -1 -21   6          7.83         11.26        12.89 o
   0 -21   6          1.19         -7.32        12.21 o
   1 -21   6          0.83          8.90        13.20 o
  -2 -20   6          2.07          3.34         9.73 o
  -1 -20   6          3.28          6.71         9.39 o
   0 -20   6          0.80          4.67        12.41 o
   1 -20   6          0.21          1.49        15.50 o
   2 -20   6          2.29          1.02        15.65 o
  -3 -19   6          1.70          0.34        10.81 o
  -2 -19   6          2.46         12.99         9.42 o
  -1 -19   6          6.66         12.79        10.27 o
   0 -19   6          1.30         11.54        14.47 o
   1 -19   6          3.81          8.53        15.05 o
   2 -19   6          2.33         23.19        15.84 o
  -4 -18   6          1.51         14.52        12.94 o
  -3 -18   6          6.65         14.20        11.40 o
  -2 -18   6         12.35         24.36         9.95 o
  -1 -18   6         24.65         21.21         9.59 o
   0 -18   6          8.70          9.54         7.71 o
   1 -18   6          3.97          1.92        13.86 o
   2 -18   6          0.44         14.05        11.82 o
   3 -18   6          0.14         -5.62        16.13 o
  -4 -17   6          3.15         -1.59         9.38 o
  -3 -17   6          1.93         -1.17         9.40 o
  -2 -17   6          5.09         15.96         8.50 o
  -1 -17   6         10.51          6.73         8.12 o
   0 -17   6         11.39          7.52         8.16 o
   1 -17   6          0.21         -8.22        13.77 o
   2 -17   6          2.57          2.78        13.95 o
   3 -17   6          0.68         14.77        15.07 o
   4 -17   6          0.59          1.55        23.83 o
  -5 -16   6          0.47         -3.03        13.13 o
  -4 -16   6         15.93         18.09        11.29 o
  -3 -16   6          3.21          0.44        10.73 o
  -2 -16   6          1.92         14.56         8.04 o
  -1 -16   6          2.02         -1.16         9.01 o
   0 -16   6          6.14          9.57         8.78 o
   1 -16   6         13.93         20.09         9.09 o
   2 -16   6          1.01          6.54        11.15 o
   3 -16   6          0.34          5.13        14.46 o
   4 -16   6          0.50         -1.79        22.78 o
  -5 -15   6          1.11         11.39        12.91 o
  -4 -15   6          3.07          8.26        11.73 o
  -3 -15   6         11.31         11.85        11.02 o
  -2 -15   6          7.98         11.84         8.80 o
  -1 -15   6          3.06          3.09         7.21 o
   0 -15   6         13.70         19.42         9.00 o
   1 -15   6         12.06         15.04         7.61 o
   2 -15   6          1.29          6.55        13.48 o
   3 -15   6          0.78         15.24        14.00 o
   4 -15   6          0.00         12.36        20.90 o
  -5 -14   6          0.99         13.32        11.59 o
  -4 -14   6          0.29          6.27         9.31 o
  -3 -14   6         69.27         62.89         8.06 o
  -2 -14   6         17.00         16.44         6.65 o
  -1 -14   6          1.65          2.40         8.55 o
   0 -14   6         32.19         40.28         8.40 o
   1 -14   6          2.33          3.33         7.35 o
   2 -14   6          2.38         -3.86        12.78 o
   3 -14   6          5.17         12.27        13.85 o
   4 -14   6          2.94         -3.90        20.90 o
   5 -14   6          0.05         -6.75        27.98 o
  -6 -13   6          0.34          4.18        16.16 o
  -5 -13   6          3.62          7.14        11.90 o
  -4 -13   6          0.12          6.32         9.18 o
  -3 -13   6         26.81         33.85         8.83 o
  -2 -13   6         53.61         52.08         6.62 o
  -1 -13   6          2.01          8.22         6.94 o
   0 -13   6         15.90         27.69         7.40 o
   1 -13   6          2.81          3.14         8.30 o
   2 -13   6         12.27         10.84        12.97 o
   3 -13   6          7.62         13.83        13.05 o
   4 -13   6          0.62         24.24        24.81 o
   5 -13   6          0.34          5.69        22.04 o
  -6 -12   6          0.57         12.03        12.54 o
  -5 -12   6          5.69          8.61        11.55 o
  -4 -12   6         19.71         15.47        10.67 o
  -3 -12   6         46.36         41.05        10.04 o
  -2 -12   6          0.63          4.45         7.20 o
  -1 -12   6         15.22         19.67         7.51 o
   0 -12   6          0.46         -0.97         9.03 o
   1 -12   6          3.91          9.23         8.08 o
   2 -12   6          7.33          9.48        10.04 o
   3 -12   6          7.93          6.29        13.29 o
   4 -12   6          0.35         18.95        20.01 o
   5 -12   6          0.05         -0.16        22.94 o
  -6 -11   6          0.46          5.83        12.92 o
  -5 -11   6         11.62          6.91         9.79 o
  -4 -11   6          2.54          1.33         9.26 o
  -3 -11   6         22.65         13.08         9.65 o
  -2 -11   6         12.33         18.11         7.78 o
  -1 -11   6        116.29        122.41         6.79 o
   0 -11   6        220.22        210.51         9.71 o
   1 -11   6         11.30          6.91         7.19 o
   2 -11   6         12.15         13.80         8.34 o
   3 -11   6         30.99         45.79        13.10 o
   4 -11   6          6.95          7.48        24.40 o
   5 -11   6          0.14         20.90        26.76 o
  -6 -10   6          0.41          5.39        10.45 o
  -5 -10   6          2.30         13.19        11.11 o
  -4 -10   6          0.67          6.86        10.53 o
  -3 -10   6         67.60         70.05        10.03 o
  -2 -10   6        136.26        143.38        17.61 o
  -1 -10   6         21.67         27.37         6.31 o
   0 -10   6        141.39        142.03         7.98 o
   1 -10   6         18.24         17.27         6.71 o
   2 -10   6          9.87          5.93         7.65 o
   3 -10   6          3.79          6.60        12.80 o
   4 -10   6          1.09          2.77        19.03 o
   5 -10   6          2.64         13.50        25.54 o
  -6  -9   6          0.82          7.30        11.92 o
  -5  -9   6          7.94          4.39         9.75 o
  -4  -9   6          2.19          2.73         9.02 o
  -3  -9   6         24.49         24.99         8.82 o
  -2  -9   6         56.79         60.78         9.84 o
  -1  -9   6        157.48        152.68         8.28 o
   0  -9   6         66.38         68.99         7.72 o
   1  -9   6          4.06          9.00         7.38 o
   2  -9   6         11.71         11.94         8.20 o
   3  -9   6         35.95         37.54        13.36 o
   4  -9   6          1.62          5.94        23.59 o
   5  -9   6          0.29          0.98        20.01 o
   6  -9   6          1.58          6.02        24.08 o
  -7  -8   6          0.38          6.56        12.02 o
  -6  -8   6          4.04          7.48        10.45 o
  -5  -8   6         22.54         26.93        11.06 o
  -4  -8   6          6.51          7.22         8.78 o
  -3  -8   6          3.49          4.02         8.22 o
  -2  -8   6        136.69        134.50         9.84 o
  -1  -8   6        673.62        683.87        20.64 o
   0  -8   6         90.73         88.66        10.41 o
   1  -8   6        126.01        140.06         8.53 o
   2  -8   6          6.06         10.76         7.83 o
   3  -8   6         12.82         19.60        13.05 o
   4  -8   6          0.83         10.74        19.85 o
   5  -8   6          0.54         13.83        25.22 o
   6  -8   6          0.71          2.60        23.91 o
  -7  -7   6          1.31          8.84        15.53 o
  -6  -7   6          0.09          1.61        13.80 o
  -5  -7   6          4.46          3.38        12.53 o
  -4  -7   6          0.74          9.38        10.08 o
  -3  -7   6          3.45         15.67         8.00 o
  -2  -7   6        241.90        225.71        10.16 o
  -1  -7   6        405.54        399.99         9.09 o
   0  -7   6        146.24        149.26         9.33 o
   1  -7   6        519.23        528.93        20.94 o
   2  -7   6         58.43         56.17         7.21 o
   3  -7   6          1.90          4.80        17.73 o
   4  -7   6         14.70         26.44        19.77 o
   5  -7   6          9.09          5.69        24.57 o
   6  -7   6          5.41         20.50        22.69 o
  -7  -6   6          0.00         -1.49        15.87 o
  -6  -6   6          2.39         -3.03        11.37 o
  -5  -6   6          5.40         -6.23        11.92 o
  -4  -6   6         37.43         52.07        12.71 o
  -3  -6   6         33.02         37.39        11.70 o
  -2  -6   6        162.44        150.82         8.68 o
  -1  -6   6        134.25        127.75        11.11 o
   0  -6   6       1185.36       1201.24        35.11 o
   1  -6   6        533.37        529.32        11.10 o
   2  -6   6          6.33          2.46         8.01 o
   3  -6   6         12.00          5.94        18.22 o
   4  -6   6          3.98         12.85        19.60 o
   5  -6   6          3.97         10.57        24.57 o
   6  -6   6          0.43         -1.06        21.88 o
  -7  -5   6          0.91         19.51        14.72 o
  -6  -5   6          1.90         12.82        14.87 o
  -5  -5   6         13.70          9.01        12.25 o
  -4  -5   6          4.32         14.33        11.82 o
  -3  -5   6         84.02         73.68         9.90 o
  -2  -5   6          1.11          0.24         9.70 o
  -1  -5   6        323.31        341.59        12.02 o
   0  -5   6        148.34        143.39         9.44 o
   1  -5   6        191.30        183.58         8.78 o
   2  -5   6          3.60          9.66         7.90 o
   3  -5   6          5.32          9.68        23.26 o
   4  -5   6         13.20          7.48        23.59 o
   5  -5   6          0.19         22.94        24.81 o
   6  -5   6          1.97         -5.21        22.29 o
  -7  -4   6          0.84          9.05        14.95 o
  -6  -4   6          1.66          8.96        10.73 o
  -5  -4   6          6.90         13.16        12.34 o
  -4  -4   6         17.35         21.11        12.14 o
  -3  -4   6         19.19         17.29        11.40 o
  -2  -4   6        107.73        112.62        12.67 o
  -1  -4   6       1175.64       1204.49        51.95 o
   0  -4   6        579.72        564.18        13.69 o
   1  -4   6         15.77          5.12         9.41 o
   2  -4   6          2.21          6.09         7.81 o
   3  -4   6         43.55         56.21        24.48 o
   4  -4   6         10.71         17.73        19.52 o
   5  -4   6          2.81         -9.27        24.48 o
   6  -4   6          0.38         22.21        27.33 o
  -7  -3   6          0.78          4.94        14.95 o
  -6  -3   6          0.29          6.93        13.54 o
  -5  -3   6         49.66         49.72        10.73 o
  -4  -3   6         92.41         81.37        15.50 o
  -3  -3   6        181.87        171.09        11.19 o
  -2  -3   6       1508.49       1568.89        20.70 o
  -1  -3   6        276.23        293.07        14.45 o
   0  -3   6        157.57        158.27        12.15 o
   1  -3   6          3.44          6.60        10.26 o
   2  -3   6         34.69         26.37         9.38 o
   3  -3   6         14.11         20.99        23.75 o
   4  -3   6         51.14         41.40        20.01 o
   5  -3   6          0.41          6.02        20.17 o
   6  -3   6          0.89         25.13        27.01 o
  -7  -2   6          1.28         10.22        14.63 o
  -6  -2   6          3.18         13.43        13.26 o
  -5  -2   6         14.15         25.55        12.05 o
  -4  -2   6          2.41          1.69        11.24 o
  -3  -2   6         39.48         47.80         9.95 o
  -2  -2   6        148.50        176.44        13.47 o
  -1  -2   6         54.91         54.58        10.98 o
   0  -2   6        127.33        130.95        11.70 o
   1  -2   6         22.46         15.61        10.92 o
   2  -2   6         31.90         28.79         9.76 o
   3  -2   6        102.38         97.52        17.64 o
   6  -2   6         10.12         16.76        21.31 o
  -7  -1   6          0.19          3.86        14.63 o
  -6  -1   6          2.51         22.39        13.31 o
  -5  -1   6         18.31         12.72        10.14 o
  -4  -1   6          5.58         20.97        11.55 o
  -3  -1   6        638.50        658.18        15.82 o
  -2  -1   6        102.20        119.38        13.09 o
  -1  -1   6        224.75        222.11        14.23 o
   0  -1   6        168.20        162.31        14.49 o
   1  -1   6          5.68          6.42        11.47 o
   2  -1   6         25.13         21.84         9.49 o
   3  -1   6          8.52          7.99        15.44 o
   4  -1   6         18.68         15.66        20.25 o
   5  -1   6          1.44         12.45        23.43 o
   6  -1   6          2.21         10.49        21.31 o
  -7   0   6          0.00         -2.30        14.51 o
  -6   0   6          0.82          3.74        13.52 o
  -5   0   6         12.60         15.28        11.83 o
  -4   0   6          0.51          7.84        11.32 o
  -3   0   6         16.13         21.99        12.47 o
  -2   0   6          1.77          4.35        14.03 o
  -1   0   6       1813.59       1812.94        21.33 o
   0   0   6          0.78          4.92        11.07 o
   1   0   6        369.06        326.64        16.46 o
   2   0   6         10.89          2.96         9.32 o
   3   0   6        102.90        101.05        13.32 o
   4   0   6          0.47          4.76        12.01 o
   5   0   6         13.77         15.32        13.36 o
   6   0   6          0.01         13.99        25.79 o
  -7   1   6          0.19          8.18        14.58 o
  -6   1   6          2.51          9.71        13.31 o
  -5   1   6         18.32         15.10        11.96 o
  -4   1   6          5.59          1.75         9.61 o
  -3   1   6        638.52        670.18        15.90 o
  -2   1   6        102.24        104.56        10.84 o
  -1   1   6        224.80        224.84        14.29 o
   0   1   6        168.34        157.04        14.66 o
   1   1   6          5.65          9.43        12.32 o
   2   1   6         25.14         22.76        10.93 o
   3   1   6          8.53         10.37        10.18 o
   4   1   6         18.69         18.41        11.65 o
   5   1   6          1.44          5.98        12.03 o
   6   1   6          2.21          0.43        15.92 o
  -7   2   6          1.28         10.38        11.68 o
  -6   2   6          3.19          2.85        13.54 o
  -5   2   6         14.16         14.91        11.92 o
  -4   2   6          2.42          0.99        11.67 o
  -3   2   6         39.47         50.78        12.02 o
  -2   2   6        148.33        157.09        11.35 o
  -1   2   6         54.91         47.38         9.57 o
   0   2   6        127.31        123.13        11.65 o
   1   2   6         22.49         17.20        11.14 o
   2   2   6         31.89         26.02        12.01 o
   3   2   6        102.38        102.59        11.65 o
   4   2   6         11.27          9.49        11.83 o
   5   2   6          3.09          9.36        13.26 o
   6   2   6         10.12         10.93        15.19 o
  -7   3   6          0.78          8.05        14.98 o
  -6   3   6          0.29         -3.81        13.25 o
  -5   3   6         49.64         41.90        12.73 o
  -4   3   6         92.38         91.29        11.76 o
  -3   3   6        181.84        175.97        13.11 o
  -2   3   6       1508.55       1534.95        27.25 o
  -1   3   6        276.22        277.95        16.63 o
   0   3   6        157.63        146.99        10.22 o
   1   3   6          3.43          1.16         9.77 o
   2   3   6         34.68         28.97        12.06 o
   3   3   6         14.11         19.05        10.19 o
   4   3   6         51.15         50.11        12.42 o
   5   3   6          0.41          0.88        11.66 o
   6   3   6          0.89         -3.83        13.63 o
  -7   4   6          0.84          6.14        12.30 o
  -6   4   6          1.67         -5.37        13.68 o
  -5   4   6          6.92         10.58        10.53 o
  -4   4   6         17.37         27.53        12.02 o
  -3   4   6         19.14         23.58        11.88 o
  -2   4   6        107.76        115.82        13.06 o
  -1   4   6       1175.52       1200.28        31.98 o
   0   4   6        579.78        559.26        14.33 o
   1   4   6         15.74         10.37         9.71 o
   2   4   6          2.24          7.45        11.11 o
   3   4   6         43.56         53.66        10.22 o
   4   4   6         10.72         16.20        10.05 o
   5   4   6          2.81          2.62        10.98 o
   6   4   6          0.38          4.26        13.68 o
  -7   5   6          0.91         -0.93        12.30 o
  -6   5   6          1.90          4.98         9.67 o
  -5   5   6         13.71         11.63        10.37 o
  -4   5   6          4.29         14.67        11.83 o
  -3   5   6         84.05         85.22         9.59 o
  -2   5   6          1.10          6.00         8.54 o
  -1   5   6        323.21        340.51        10.62 o
   0   5   6        148.37        142.37         8.94 o
   1   5   6        191.28        180.35         9.43 o
   2   5   6          3.62         15.45        11.78 o
   3   5   6          5.32          2.25        10.10 o
   4   5   6         13.19         12.21        10.63 o
   5   5   6          0.19          7.23        11.53 o
   6   5   6          1.97         15.76        12.49 o
  -7   6   6          0.00          0.33        12.77 o
  -6   6   6          2.40          4.69        11.31 o
  -5   6   6          5.40          4.58        10.16 o
  -4   6   6         37.41         54.11        10.13 o
  -3   6   6         32.99         47.28         9.47 o
  -2   6   6        162.39        176.59        10.68 o
  -1   6   6        134.28        133.89        10.49 o
   0   6   6       1185.28       1164.73        29.01 o
   1   6   6        533.37        533.70        12.02 o
   2   6   6          6.31          6.70        10.77 o
   3   6   6         12.02          9.74         9.76 o
   4   6   6          3.98          8.82        10.34 o
   5   6   6          3.97         14.12        11.66 o
   6   6   6          0.43          8.54        12.82 o
  -7   7   6          1.30          3.72        13.83 o
  -6   7   6          0.09         18.98        11.19 o
  -5   7   6          4.45          5.64         9.22 o
  -4   7   6          0.74         -6.78         9.87 o
  -3   7   6          3.44          6.31         9.43 o
  -2   7   6        241.88        238.47        10.57 o
  -1   7   6        405.47        405.69        11.03 o
   0   7   6        146.28        147.82         8.82 o
   1   7   6        519.08        540.91        21.67 o
   2   7   6         58.46         60.32         8.25 o
   3   7   6          1.89          0.36         9.71 o
   4   7   6         14.70         17.52        10.35 o
   5   7   6          9.09         10.00        11.11 o
   6   7   6          5.41          6.99        13.22 o
  -7   8   6          0.38         15.31        11.39 o
  -6   8   6          4.04          0.67        12.05 o
  -5   8   6         22.54         25.69        10.82 o
  -4   8   6          6.54          7.23         9.64 o
  -3   8   6          3.48          5.04         7.30 o
  -2   8   6        136.77        140.65         9.93 o
  -1   8   6        673.62        680.49        34.44 o
   0   8   6         90.82         91.22         9.20 o
   1   8   6        126.03        130.70         9.44 o
   2   8   6          6.06          7.08         6.92 o
   3   8   6         12.84         19.76         9.81 o
   4   8   6          0.83         13.72        10.37 o
   5   8   6          0.53         -0.42        11.52 o
   6   8   6          0.71         -0.84        12.66 o
  -6   9   6          0.82          4.87        11.64 o
  -5   9   6          7.95          7.92         9.37 o
  -4   9   6          2.19          6.27         9.82 o
  -3   9   6         24.50         28.49         8.49 o
  -2   9   6         56.80         58.68         9.65 o
  -1   9   6        157.46        159.08         9.12 o
   0   9   6         66.37         69.12         7.84 o
   1   9   6          4.06          7.87         6.97 o
   2   9   6         11.70          7.12         7.90 o
   3   9   6         35.96         35.41        10.14 o
   4   9   6          1.62         10.52        10.41 o
   5   9   6          0.28         -2.78        11.43 o
   6   9   6          1.58          4.19        13.96 o
  -6  10   6          0.40         15.40        10.34 o
  -5  10   6          2.30          7.78         9.59 o
  -4  10   6          0.67          4.64         7.95 o
  -3  10   6         67.62         60.94         9.94 o
  -2  10   6        136.30        135.48        10.53 o
  -1  10   6         21.65         34.44         8.39 o
   0  10   6        141.36        135.20         9.10 o
   1  10   6         18.24         15.37         8.77 o
   2  10   6          9.86          6.28         6.86 o
   3  10   6          3.79          6.50         8.49 o
   4  10   6          1.10          1.11        10.51 o
   5  10   6          2.64         -4.07        11.78 o
  -6  11   6          0.46          7.76        13.10 o
  -5  11   6         11.61         26.15        11.75 o
  -4  11   6          2.54          6.72        10.47 o
  -3  11   6         22.65         17.11         7.07 o
  -2  11   6         12.32         18.96        10.06 o
  -1  11   6        116.28        120.54         8.20 o
   0  11   6        220.29        211.25        17.00 o
   1  11   6         11.28          9.93         6.56 o
   2  11   6         12.15         12.76         7.06 o
   3  11   6         30.98         32.18         9.49 o
   4  11   6          6.95          3.73        10.97 o
   5  11   6          0.14         -3.64        11.67 o
  -6  12   6          0.57          8.19        10.91 o
  -5  12   6          5.69         12.05        11.38 o
  -4  12   6         19.72         31.64        10.54 o
  -3  12   6         46.37         46.69         7.68 o
  -2  12   6          0.63         15.35        10.15 o
  -1  12   6         15.22         21.98         7.82 o
   0  12   6          0.46          6.23         8.61 o
   1  12   6          3.92          8.97         7.28 o
   2  12   6          7.31          5.25         7.18 o
   3  12   6          7.93         14.87         9.31 o
   4  12   6          0.35          4.07         9.69 o
   5  12   6          0.05          1.65        11.94 o
  -6  13   6          0.34         -5.72        11.48 o
  -5  13   6          3.62         12.53        11.65 o
  -4  13   6          0.12         11.32        10.55 o
  -3  13   6         26.82         34.07         9.06 o
  -2  13   6         53.60         48.91         9.15 o
  -1  13   6          2.01         15.09         9.14 o
   0  13   6         15.92         19.12         6.07 o
   1  13   6          2.80          1.81         7.22 o
   2  13   6         12.28          7.18         7.31 o
   3  13   6          7.61         15.80         8.48 o
   4  13   6          0.62          0.97        11.02 o
   5  13   6          0.34          5.99        12.13 o
  -5  14   6          0.99          1.55        11.95 o
  -4  14   6          0.29          6.39        11.04 o
  -3  14   6         69.27         62.24        12.46 o
  -2  14   6         17.00         21.51         8.90 o
  -1  14   6          1.65         10.72         8.07 o
   0  14   6         32.20         31.01         6.01 o
   1  14   6          2.33          1.94         6.35 o
   2  14   6          2.38         10.28         8.85 o
   3  14   6          5.17          5.86         8.33 o
   4  14   6          2.94          2.83         9.90 o
   5  14   6          0.05         14.80        11.23 o
  -5  15   6          1.11         -5.67         8.19 o
  -4  15   6          3.07         11.35        11.26 o
  -3  15   6         11.31         12.74         9.37 o
  -2  15   6          7.96          4.81        10.42 o
  -1  15   6          3.06         14.58         6.57 o
   0  15   6         13.70         24.58         6.83 o
   1  15   6         12.07         14.31         6.76 o
   2  15   6          1.29          8.53         6.84 o
   3  15   6          0.78         11.12         9.37 o
   4  15   6          0.00          5.84        10.72 o
  -5  16   6          0.47          3.67         9.11 o
  -4  16   6         15.93         15.62         8.65 o
  -3  16   6          3.20          3.98         7.70 o
  -2  16   6          1.92          7.87         6.39 o
  -1  16   6          2.02          7.96         7.41 o
   0  16   6          6.15         14.75         6.01 o
   1  16   6         13.93         21.48         7.68 o
   2  16   6          1.01          8.80         8.01 o
   3  16   6          0.34          2.76         9.79 o
   4  16   6          0.50         -1.74        12.27 o
  -4  17   6          3.15         11.46         8.52 o
  -3  17   6          1.93          1.78         8.04 o
  -2  17   6          5.09          7.29         7.15 o
  -1  17   6         10.51          2.06         7.79 o
   0  17   6         11.40         16.87         7.97 o
   1  17   6          0.20          3.75         7.28 o
   2  17   6          2.57         -0.34         6.81 o
   3  17   6          0.68          2.56         8.09 o
   4  17   6          0.59          3.76        12.68 o
  -4  18   6          1.51          8.51         9.22 o
  -3  18   6          6.65         15.63         8.84 o
  -2  18   6         12.34         11.96         8.07 o
  -1  18   6         24.66         22.50         7.26 o
   0  18   6          8.71         13.63         6.29 o
   1  18   6          3.96         10.69         7.35 o
   2  18   6          0.43          5.12         7.80 o
   3  18   6          0.14         10.77         9.63 o
  -3  19   6          1.70         12.07         7.47 o
  -2  19   6          2.46          9.98         8.40 o
  -1  19   6          6.66          2.93         8.30 o
   0  19   6          1.30          0.26         8.13 o
   1  19   6          3.81          3.04         6.59 o
   2  19   6          2.32         -3.40         8.60 o
  -2  20   6          2.07         10.46         8.54 o
  -1  20   6          3.28          9.23         6.51 o
   0  20   6          0.80          8.54         7.07 o
   1  20   6          0.21         -9.88         8.20 o
   2  20   6          2.29          4.41         8.37 o
  -1  21   6          7.84          5.70         8.88 o
   0  21   6          1.19          0.79         8.52 o
   1  21   6          0.83          7.41         8.41 o
  -1 -21   7          1.92          4.16        10.75 o
   0 -21   7          1.41          7.59        13.06 o
  -2 -20   7          5.03          5.13        10.54 o
  -1 -20   7          5.68         10.68         9.44 o
   0 -20   7          2.74         -1.39        15.53 o
   1 -20   7          1.59          5.23        12.83 o
  -3 -19   7          0.09          3.68        11.97 o
  -2 -19   7          1.03          0.44         9.04 o
  -1 -19   7          5.74         14.14         9.54 o
   0 -19   7          0.26          8.98         7.56 o
   1 -19   7          0.80          2.59        14.93 o
   2 -19   7          0.92          1.12        12.56 o
  -4 -18   7          0.10         17.15        11.09 o
  -3 -18   7          5.13          7.37        10.26 o
  -2 -18   7          1.47          3.55         9.03 o
  -1 -18   7         17.94         20.27         9.70 o
   0 -18   7          5.62         20.04         8.51 o
   1 -18   7          7.13         -0.90        14.72 o
   2 -18   7          1.58          9.21        15.64 o
   3 -18   7          0.67         15.17        16.22 o
  -4 -17   7          6.22         16.26        12.85 o
  -3 -17   7          0.29          4.95        11.85 o
  -2 -17   7          7.88         16.43         9.92 o
  -1 -17   7         12.90         18.30        10.55 o
   0 -17   7         11.25         10.82         7.43 o
   1 -17   7          9.42          5.97         9.59 o
   2 -17   7          3.90          8.88        14.43 o
   3 -17   7          0.22          8.69        15.50 o
  -5 -16   7          0.05          3.28        13.36 o
  -4 -16   7          5.18         24.61        12.24 o
  -3 -16   7          0.00         -0.46        11.47 o
  -2 -16   7          6.20         13.81         8.25 o
  -1 -16   7         11.85         17.93         9.06 o
   0 -16   7          4.14         19.53         9.48 o
   1 -16   7          1.77         -4.61         7.25 o
   2 -16   7          2.32          2.87        13.92 o
   3 -16   7          0.29          6.89        14.62 o
   4 -16   7          0.16          4.07        23.02 o
  -5 -15   7          0.54         10.69        10.58 o
  -4 -15   7          0.18          0.59         9.54 o
  -3 -15   7          0.57          7.78         8.17 o
  -2 -15   7          1.88          2.68         7.41 o
  -1 -15   7          2.48          1.91         8.16 o
   0 -15   7          9.26         11.51         8.58 o
   1 -15   7         15.46         14.55         7.26 o
   2 -15   7          2.17          2.50        13.82 o
   3 -15   7          2.52        -16.12        14.50 o
   4 -15   7          0.32         -9.84        21.80 o
  -5 -14   7          0.09         -4.24        10.27 o
  -4 -14   7          0.58         -0.29         8.78 o
  -3 -14   7         18.78         21.92         8.94 o
  -2 -14   7         14.39         11.53         7.86 o
  -1 -14   7          1.14          2.56         6.47 o
   0 -14   7          1.30         10.97         7.54 o
   1 -14   7         41.84         35.61         7.38 o
   2 -14   7          9.61         10.54        10.36 o
   3 -14   7          4.20         -5.50        13.97 o
   4 -14   7          0.67          5.69        21.39 o
  -5 -13   7          0.76         11.76        11.77 o
  -4 -13   7          3.12         13.40         9.20 o
  -3 -13   7          2.42         23.68        10.59 o
  -2 -13   7          1.64         14.87         7.23 o
  -1 -13   7          9.28          7.93         6.57 o
   0 -13   7        114.55         99.13         9.13 o
   1 -13   7          3.98         12.75         6.88 o
   2 -13   7          4.23          6.24         8.06 o
   3 -13   7          1.06          1.48        13.95 o
   4 -13   7          0.96          4.96        20.74 o
   5 -13   7          0.16         10.66        24.73 o
  -6 -12   7          0.70          4.29        10.21 o
  -5 -12   7          1.26         -3.32         9.01 o
  -4 -12   7          3.09         21.19        11.03 o
  -3 -12   7          7.94          9.81         7.90 o
  -2 -12   7         44.66         36.72         8.95 o
  -1 -12   7          5.15          4.14         6.07 o
   0 -12   7          8.26         11.19         5.86 o
   1 -12   7         34.06         39.62         6.76 o
   2 -12   7         18.32         24.89         8.70 o
   3 -12   7          0.65          6.56        13.51 o
   4 -12   7          1.39         -1.38        20.50 o
   5 -12   7          0.54         -4.56        22.61 o
  -6 -11   7          0.50          6.95        10.90 o
  -5 -11   7          2.73         -0.25         9.75 o
  -4 -11   7          2.26          5.09        10.61 o
  -3 -11   7          7.02         18.82         9.87 o
  -2 -11   7        128.51        122.45        10.80 o
  -1 -11   7         14.69         20.65         7.65 o
   0 -11   7         17.67         22.24         6.75 o
   1 -11   7          4.86         14.19         7.68 o
   2 -11   7         19.40         19.69         7.44 o
   3 -11   7         12.90          6.94        13.30 o
   4 -11   7          1.82         12.69        24.81 o
   5 -11   7          0.01         12.04        22.86 o
  -6 -10   7          0.18          4.50        10.67 o
  -5 -10   7          1.54         -3.36         9.52 o
  -4 -10   7         31.44         32.73         9.16 o
  -3 -10   7          6.82          9.05         9.67 o
  -2 -10   7         24.86         28.58        11.96 o
  -1 -10   7         12.47          8.70         8.30 o
   0 -10   7        240.30        250.76        15.03 o
   1 -10   7          1.05          3.77         7.45 o
   2 -10   7          6.13          9.22         8.56 o
   3 -10   7          8.96         16.07        12.99 o
   4 -10   7          2.24         15.54        20.25 o
   5 -10   7          0.02         -8.95        27.01 o
  -6  -9   7          0.21          1.03        11.72 o
  -5  -9   7          7.08         12.78        10.86 o
  -4  -9   7         28.09         26.14        10.38 o
  -3  -9   7         34.25         39.93        10.02 o
  -2  -9   7         24.68         24.53         8.66 o
  -1  -9   7         62.79         63.38         7.75 o
   0  -9   7         86.48         89.63         7.84 o
   1  -9   7         31.50         35.15         6.76 o
   2  -9   7          6.36         11.16         8.49 o
   3  -9   7         13.81         24.60        13.04 o
   4  -9   7         11.61         -3.74        20.01 o
   5  -9   7          0.29         14.89        26.68 o
  -6  -8   7          5.56          5.40        11.51 o
  -5  -8   7          3.92          5.56         9.43 o
  -4  -8   7         27.50         16.88        10.12 o
  -3  -8   7          7.73          1.46         7.25 o
  -2  -8   7         81.87         75.14         8.90 o
  -1  -8   7        169.28        172.96        10.51 o
   0  -8   7         94.34         89.76         8.65 o
   1  -8   7         19.27         30.61         7.41 o
   2  -8   7         48.76         49.85         9.12 o
   3  -8   7          0.25          6.36        13.93 o
   4  -8   7          1.27         11.31        20.09 o
   5  -8   7          1.54          9.92        20.82 o
   6  -8   7          0.23          4.47        23.51 o
  -7  -7   7          0.00          8.34        15.91 o
  -6  -7   7          0.12         -1.22        13.86 o
  -5  -7   7         10.39         17.06        10.58 o
  -4  -7   7         18.06         22.57        12.32 o
  -3  -7   7         69.26         58.30         7.90 o
  -2  -7   7        127.58        122.18         8.08 o
  -1  -7   7        416.54        417.24        40.87 o
   0  -7   7         90.14         86.88         8.01 o
   1  -7   7         29.02         32.65         7.43 o
   2  -7   7         23.42         28.61         7.08 o
   3  -7   7         15.39         26.92        21.72 o
   4  -7   7          6.83          2.52        25.30 o
   5  -7   7          5.78         10.09        25.95 o
   6  -7   7          0.63         -2.93        28.63 o
  -7  -6   7          0.27         -4.95        15.62 o
  -6  -6   7          8.49         15.16        13.60 o
  -5  -6   7          4.87         -1.66        12.90 o
  -4  -6   7          6.70         15.70         8.37 o
  -3  -6   7          2.11          5.66        11.35 o
  -2  -6   7         10.77         23.87         9.42 o
  -1  -6   7         47.87         46.72         9.12 o
   0  -6   7        375.38        359.42        11.70 o
   1  -6   7         91.41         99.43         9.75 o
   2  -6   7         67.54         70.23         7.56 o
   3  -6   7          0.22          4.72        22.45 o
   4  -6   7          3.69          8.54        24.08 o
   5  -6   7          1.64         -2.68        26.35 o
   6  -6   7          0.90         20.90        28.71 o
  -7  -5   7          1.09          6.12        15.56 o
  -6  -5   7          2.49          9.26        13.63 o
  -5  -5   7         14.32         16.39        12.62 o
  -4  -5   7         28.12         31.15        12.16 o
  -3  -5   7         26.57         31.66         9.51 o
  -2  -5   7        251.84        254.63        13.08 o
  -1  -5   7        822.68        798.30        35.87 o
   0  -5   7        365.49        381.00        27.49 o
   1  -5   7        450.98        444.91        18.53 o
   2  -5   7         24.27         22.24         7.76 o
   3  -5   7          3.91          4.46         9.71 o
   4  -5   7         16.39         21.31        21.07 o
   5  -5   7         16.21          9.92        24.97 o
   6  -5   7          3.30          9.52        27.82 o
  -7  -4   7          0.24          2.61        14.75 o
  -6  -4   7          7.05         11.53        13.71 o
  -5  -4   7         15.88         21.42        16.96 o
  -4  -4   7         16.88         17.51        11.80 o
  -3  -4   7          9.11          2.90        11.39 o
  -2  -4   7         17.54         14.23        11.62 o
  -1  -4   7         57.46         64.89        10.51 o
   0  -4   7        379.96        391.41        12.44 o
   1  -4   7        256.71        265.13        11.28 o
   2  -4   7         16.02         17.05         8.81 o
   3  -4   7         33.85         31.76        10.90 o
   4  -4   7          5.65         -4.47        25.30 o
   5  -4   7          0.38         14.32        24.57 o
   6  -4   7          0.58          6.02        27.74 o
  -7  -3   7          0.61         10.50        15.24 o
  -6  -3   7          0.01         -1.79        13.26 o
  -5  -3   7          4.72          9.47         8.78 o
  -4  -3   7         28.88         20.39         9.57 o
  -3  -3   7          6.58         10.36         9.54 o
  -2  -3   7        488.67        467.89        14.70 o
  -1  -3   7        187.27        181.27        11.51 o
   0  -3   7        223.76        246.10        12.15 o
   1  -3   7         92.26         93.47        12.34 o
   2  -3   7         46.82         42.82         9.29 o
   3  -3   7         10.16          7.68        12.24 o
   4  -3   7          4.19          3.66        25.46 o
   5  -3   7          2.39          9.35        24.32 o
   6  -3   7          0.53         -2.21        18.92 o
  -7  -2   7          0.02         13.01        14.97 o
  -6  -2   7          2.36         11.30        13.43 o
  -5  -2   7         12.05          2.04        11.92 o
  -4  -2   7         27.72         25.53         9.74 o
  -3  -2   7         56.15         55.51        10.15 o
  -2  -2   7          3.06         11.04         9.74 o
  -1  -2   7         97.26        115.41        13.43 o
   0  -2   7       4962.42       5381.28       121.05 o
   1  -2   7         54.72         50.93        10.30 o
   2  -2   7         47.50         42.25        10.60 o
   3  -2   7         50.54         45.25        10.18 o
   4  -2   7          0.08          5.21        24.48 o
   5  -2   7          2.38          2.02        16.96 o
   6  -2   7          0.09          3.83        18.86 o
  -7  -1   7          0.28          0.25        15.13 o
  -6  -1   7          5.37         19.13        13.29 o
  -5  -1   7          0.48          0.06        12.85 o
  -4  -1   7         11.76         18.44         9.16 o
  -3  -1   7          3.28          7.45        11.63 o
  -2  -1   7        516.97        518.94        31.07 o
  -1  -1   7        368.36        398.51        14.56 o
   0  -1   7        181.31        218.35        25.05 o
   1  -1   7        583.94        594.36        15.75 o
   2  -1   7         86.92         79.25        14.80 o
   3  -1   7          3.06          6.02         9.92 o
   4  -1   7         17.67         11.45        15.56 o
   5  -1   7          2.91         10.74        23.02 o
   6  -1   7          0.53          2.36        21.47 o
  -7   0   7          1.51         14.32        15.36 o
  -6   0   7          5.50          1.91        13.30 o
  -5   0   7         86.93         95.02        15.54 o
  -4   0   7          0.00          3.46         9.10 o
  -3   0   7        193.44        203.58        19.44 o
  -2   0   7         19.81         34.12        10.10 o
  -1   0   7        712.20        710.51        14.68 o
   0   0   7          6.01         14.82        12.48 o
   1   0   7        152.30        163.21        21.03 o
   2   0   7          3.01         11.35        14.31 o
   3   0   7         36.66         31.52        16.44 o
   4   0   7          0.41          3.62        12.88 o
   5   0   7          6.20          8.27        15.74 o
   6   0   7          2.42         10.66        21.31 o
  -7   1   7          0.27          4.42        14.83 o
  -6   1   7          5.36         10.05        13.46 o
  -5   1   7          0.48          9.66        12.06 o
  -4   1   7         11.74         21.23        11.70 o
  -3   1   7          3.26          5.03        12.11 o
  -2   1   7        516.83        523.09        17.65 o
  -1   1   7        368.37        364.41        17.57 o
   0   1   7        181.33        204.92        14.06 o
   1   1   7        583.98        578.50        16.62 o
   2   1   7         86.91         90.01        13.06 o
   3   1   7          3.07         -0.51        13.99 o
   4   1   7         17.66         13.57        12.65 o
   5   1   7          2.91          2.61        14.11 o
   6   1   7          0.53          4.68        17.70 o
  -7   2   7          0.02          3.05        15.10 o
  -6   2   7          2.36          3.25        11.00 o
  -5   2   7         12.06         -0.25        12.43 o
  -4   2   7         27.75         28.94        11.79 o
  -3   2   7         56.13         70.43        12.08 o
  -2   2   7          3.05         11.27        10.15 o
  -1   2   7         97.31        106.33        13.30 o
   0   2   7       4962.68       5058.83       185.94 o
   1   2   7         54.81         48.34        13.78 o
   2   2   7         47.46         45.70        11.73 o
   3   2   7         50.53         40.09        13.86 o
   4   2   7          0.08          2.73        11.29 o
   5   2   7          2.38          2.75        10.82 o
   6   2   7          0.08          2.72        15.09 o
  -7   3   7          0.61          2.16        12.54 o
  -6   3   7          0.01          3.98        13.23 o
  -5   3   7          4.71          3.13        10.27 o
  -4   3   7         28.86         22.00        11.85 o
  -3   3   7          6.58          3.41         9.60 o
  -2   3   7        488.73        491.42        14.75 o
  -1   3   7        187.31        196.01        11.38 o
   0   3   7        223.44        233.04        10.67 o
   1   3   7         92.22         91.92        11.30 o
   2   3   7         46.82         38.25        12.16 o
   3   3   7         10.17          2.10        13.38 o
   4   3   7          4.19          6.54        10.30 o
   5   3   7          2.39          1.46        12.39 o
   6   3   7          0.53          5.81        15.08 o
  -7   4   7          0.24         12.26         9.65 o
  -6   4   7          7.05         21.81        13.23 o
  -5   4   7         15.88         29.17        12.74 o
  -4   4   7         16.87         17.61        11.73 o
  -3   4   7          9.12          2.82         9.20 o
  -2   4   7         17.63         14.62         9.52 o
  -1   4   7         57.45         64.26        10.20 o
   0   4   7        380.12        383.59        11.64 o
   1   4   7        256.83        249.97        10.25 o
   2   4   7         16.02         21.03        11.69 o
   3   4   7         33.85         31.06        12.54 o
   4   4   7          5.65          7.07        10.46 o
   5   4   7          0.38          0.99        10.93 o
   6   4   7          0.58          2.28        14.07 o
  -7   5   7          1.09          8.22        12.80 o
  -6   5   7          2.49          9.49        11.28 o
  -5   5   7         14.32         10.71        12.88 o
  -4   5   7         28.14         31.91        12.31 o
  -3   5   7         26.58         30.54        10.44 o
  -2   5   7        251.80        246.38         9.84 o
  -1   5   7        822.79        846.80        12.79 o
   0   5   7        365.50        364.33        24.50 o
   1   5   7        450.98        455.72        23.35 o
   2   5   7         24.26         20.22        10.99 o
   3   5   7          3.92          6.82        12.44 o
   4   5   7         16.39         21.95        11.68 o
   5   5   7         16.21         10.48        11.99 o
   6   5   7          3.30         -0.65        13.02 o
  -7   6   7          0.27         13.86        13.09 o
  -6   6   7          8.49          5.83         9.87 o
  -5   6   7          4.87          8.89         8.86 o
  -4   6   7          6.74          7.59         9.79 o
  -3   6   7          2.12          1.07         8.08 o
  -2   6   7         10.74         19.38         9.58 o
  -1   6   7         47.93         48.98         8.52 o
   0   6   7        375.62        387.38        10.63 o
   1   6   7         91.42         98.89         9.39 o
   2   6   7         67.54         72.77         9.55 o
   3   6   7          0.22          9.03        12.81 o
   4   6   7          3.69         10.68        11.12 o
   5   6   7          1.64          6.88        10.92 o
   6   6   7          0.90          2.62        12.83 o
  -7   7   7          0.00          4.57        12.68 o
  -6   7   7          0.12         -1.88        10.02 o
  -5   7   7         10.40         25.78        10.40 o
  -4   7   7         18.06         11.04         7.43 o
  -3   7   7         69.28         62.69         9.85 o
  -2   7   7        127.53        137.25         8.70 o
  -1   7   7        416.61        405.69        17.09 o
   0   7   7         90.15         90.72         9.06 o
   1   7   7         29.08         33.03         9.45 o
   2   7   7         23.45         25.98        10.96 o
   3   7   7         15.39         13.76        12.03 o
   4   7   7          6.85          9.97        10.60 o
   5   7   7          5.77         10.53        11.52 o
   6   7   7          0.63         -0.22        12.91 o
  -6   8   7          5.56         11.31         9.74 o
  -5   8   7          3.92          9.75        10.41 o
  -4   8   7         27.51         17.98         9.93 o
  -3   8   7          7.75          7.13         8.43 o
  -2   8   7         81.86         91.32         9.83 o
  -1   8   7        169.31        175.10        10.42 o
   0   8   7         94.32         99.33         8.88 o
   1   8   7         19.28         23.83         8.71 o
   2   8   7         48.70         43.34         7.59 o
   3   8   7          0.25          7.03        12.61 o
   4   8   7          1.27          2.92        10.80 o
   5   8   7          1.54          5.08        11.61 o
   6   8   7          0.23          7.63        12.94 o
  -6   9   7          0.21         -3.40        10.11 o
  -5   9   7          7.09         14.06         9.04 o
  -4   9   7         28.08         34.71        10.32 o
  -3   9   7         34.24         32.68         8.51 o
  -2   9   7         24.68         25.43         8.48 o
  -1   9   7         62.81         69.39         9.59 o
   0   9   7         86.49         89.16         7.26 o
   1   9   7         31.50         32.56         8.71 o
   2   9   7          6.34         11.29         7.22 o
   3   9   7         13.82         18.94        12.83 o
   4   9   7         11.61         10.23         9.31 o
   5   9   7          0.29         -3.42        11.74 o
  -6  10   7          0.18         -1.97         9.14 o
  -5  10   7          1.54         13.56        10.93 o
  -4  10   7         31.45         29.56         8.15 o
  -3  10   7          6.83         17.63         9.55 o
  -2  10   7         24.86         22.46         8.71 o
  -1  10   7         12.51         14.04         9.43 o
   0  10   7        240.34        247.03         8.76 o
   1  10   7          1.06         -4.60         8.89 o
   2  10   7          6.12          5.78         7.95 o
   3  10   7          8.98          5.49         8.80 o
   4  10   7          2.24          4.91         9.35 o
   5  10   7          0.02          2.38        12.76 o
  -6  11   7          0.50          8.25        10.82 o
  -5  11   7          2.73         -4.08        11.33 o
  -4  11   7          2.26          1.40        10.57 o
  -3  11   7          7.02         16.61         9.69 o
  -2  11   7        128.49        132.83        11.06 o
  -1  11   7         14.67         13.28         8.58 o
   0  11   7         17.70         28.21         8.81 o
   1  11   7          4.86          4.17         7.70 o
   2  11   7         19.40         13.30         7.26 o
   3  11   7         12.90         14.42         9.69 o
   4  11   7          1.82          1.51        11.18 o
   5  11   7          0.01          4.63        10.80 o
  -6  12   7          0.70         -0.83        11.14 o
  -5  12   7          1.26          0.93        10.20 o
  -4  12   7          3.08          1.57        10.99 o
  -3  12   7          7.94          9.80        10.07 o
  -2  12   7         44.67         51.92        10.28 o
  -1  12   7          5.17          8.55         7.87 o
   0  12   7          8.24         11.61         7.25 o
   1  12   7         34.05         29.49         7.38 o
   2  12   7         18.33         20.61         7.95 o
   3  12   7          0.65          3.90         9.52 o
   4  12   7          1.39          0.43         9.63 o
   5  12   7          0.54          6.05        10.92 o
  -5  13   7          0.76         -0.37         9.87 o
  -4  13   7          3.12          6.06         9.16 o
  -3  13   7          2.43          3.21         9.01 o
  -2  13   7          1.64          2.61         8.84 o
  -1  13   7          9.29         23.13         8.02 o
   0  13   7        114.53        110.67         9.21 o
   1  13   7          3.99          6.82         6.55 o
   2  13   7          4.23          6.87         7.81 o
   3  13   7          1.06          2.26         9.79 o
   4  13   7          0.96          1.23         9.92 o
   5  13   7          0.16          5.05        12.83 o
  -5  14   7          0.09         -2.89        11.63 o
  -4  14   7          0.58          3.94         9.58 o
  -3  14   7         18.79         27.98         9.37 o
  -2  14   7         14.40         17.24        10.63 o
  -1  14   7          1.15          5.58         7.26 o
   0  14   7          1.30          5.62         6.66 o
   1  14   7         41.85         34.34         6.40 o
   2  14   7          9.60         11.88         7.05 o
   3  14   7          4.21          6.09         8.57 o
   4  14   7          0.67          2.82        10.67 o
  -5  15   7          0.54         10.17        13.21 o
  -4  15   7          0.18         14.95        10.04 o
  -3  15   7          0.56         15.06         9.14 o
  -2  15   7          1.88          4.21         9.38 o
  -1  15   7          2.48         11.00         7.55 o
   0  15   7          9.27         11.20         6.28 o
   1  15   7         15.45         13.39         6.90 o
   2  15   7          2.17          3.99         6.96 o
   3  15   7          2.52          0.53         9.80 o
   4  15   7          0.32         -2.48        10.52 o
  -5  16   7          0.05          5.54         8.36 o
  -4  16   7          5.18          5.91        11.87 o
  -3  16   7          0.00          4.57         9.92 o
  -2  16   7          6.19          4.98         8.51 o
  -1  16   7         11.85         15.18         7.19 o
   0  16   7          4.14          1.24         6.49 o
   1  16   7          1.76          0.71         7.25 o
   2  16   7          2.31         18.69         8.22 o
   3  16   7          0.29          9.71         9.18 o
   4  16   7          0.16          5.84        10.62 o
  -4  17   7          6.22          6.59         9.56 o
  -3  17   7          0.29         -1.34         8.56 o
  -2  17   7          7.88          7.76         7.87 o
  -1  17   7         12.90         22.33         7.76 o
   0  17   7         11.25         10.22         7.73 o
   1  17   7          9.42         17.48         6.85 o
   2  17   7          3.90          4.93         6.99 o
   3  17   7          0.22          5.50         8.68 o
  -4  18   7          0.10          4.44         8.17 o
  -3  18   7          5.14         17.45         8.10 o
  -2  18   7          1.46         12.02         8.13 o
  -1  18   7         17.93         22.29         6.29 o
   0  18   7          5.62         10.76         8.29 o
   1  18   7          7.13         16.95         7.74 o
   2  18   7          1.58          8.05         8.56 o
   3  18   7          0.67          6.25         9.57 o
  -3  19   7          0.09         14.55         9.49 o
  -2  19   7          1.04          9.04         9.55 o
  -1  19   7          5.75          4.87         7.48 o
   0  19   7          0.26          6.38         7.76 o
   1  19   7          0.80         11.15         7.16 o
   2  19   7          0.92          6.97         7.70 o
  -2  20   7          5.02          5.17         8.65 o
  -1  20   7          5.68         16.95         7.54 o
   0  20   7          2.75         15.62         9.01 o
   1  20   7          1.59          3.62         7.79 o
  -1  21   7          1.91          4.62         7.82 o
   0  21   7          1.41          3.45         6.58 o
  -2 -20   8          3.90         17.31        10.13 o
  -1 -20   8          9.88          6.72         8.65 o
   0 -20   8          4.07         19.72         9.31 o
   1 -20   8          1.36         18.93        15.84 o
  -3 -19   8          1.29         12.44        12.05 o
  -2 -19   8          1.09          6.33         8.47 o
  -1 -19   8          6.00          4.07        10.59 o
   0 -19   8          1.05          2.25        10.20 o
   1 -19   8          1.05          1.06        10.68 o
   2 -19   8          2.46          8.05        15.86 o
  -3 -18   8          6.01         -2.42        11.62 o
  -2 -18   8          2.67         -1.68         9.67 o
  -1 -18   8          3.32         19.31         9.74 o
   0 -18   8          2.38          6.95         8.78 o
   1 -18   8          0.10          8.86         9.19 o
   2 -18   8          1.37          8.97        15.43 o
  -4 -17   8          1.58         10.33        12.16 o
  -3 -17   8          1.79         -7.70        11.30 o
  -2 -17   8          4.80         10.49        10.16 o
  -1 -17   8         15.03         16.87         8.34 o
   0 -17   8         14.31         10.48         8.38 o
   1 -17   8          6.65         -0.54         8.14 o
   2 -17   8          0.40         11.97        14.72 o
   3 -17   8          0.52          4.90        15.56 o
  -4 -16   8          1.86         -0.83         8.17 o
  -3 -16   8          0.35         -8.53         9.55 o
  -2 -16   8          0.41          4.18         9.18 o
  -1 -16   8         26.43         26.62         8.48 o
   0 -16   8         65.28         69.35         9.26 o
   1 -16   8          5.46          7.17         8.17 o
   2 -16   8          3.42          6.33        14.26 o
   3 -16   8          0.12         19.01        14.98 o
  -5 -15   8          0.03          4.68         9.84 o
  -4 -15   8          0.10         10.19        10.44 o
  -3 -15   8         10.26         12.68         8.42 o
  -2 -15   8          0.93          6.20         7.38 o
  -1 -15   8         12.37         12.83         8.27 o
   0 -15   8         25.93         31.14         8.12 o
   1 -15   8          9.24         11.89         7.82 o
   2 -15   8          0.15          7.97        11.42 o
   3 -15   8          0.00         -7.25        14.49 o
   4 -15   8          0.47         -3.82        21.96 o
  -5 -14   8          4.15         -2.75        12.29 o
  -4 -14   8          0.32          0.07        10.59 o
  -3 -14   8         25.81         20.00        10.83 o
  -2 -14   8          1.96         11.88         7.97 o
  -1 -14   8          4.58         12.92         6.99 o
   0 -14   8         31.63         22.61         8.37 o
   1 -14   8          7.39          7.40         7.88 o
   2 -14   8          3.21         -0.43         9.45 o
   3 -14   8          3.59          9.78        13.45 o
   4 -14   8          3.57         10.17        21.72 o
  -5 -13   8          2.14        -11.86        11.87 o
  -4 -13   8          2.29          5.58        10.82 o
  -3 -13   8         10.28         22.83        10.53 o
  -2 -13   8          4.56          5.38         7.95 o
  -1 -13   8          0.78          7.58         6.12 o
   0 -13   8         36.65         35.71         7.70 o
   1 -13   8         37.05         29.05        10.20 o
   2 -13   8          0.23         -9.19         8.79 o
   3 -13   8          0.06          0.20        13.72 o
   4 -13   8          2.99          8.05        20.58 o
  -6 -12   8          0.65          7.00        12.82 o
  -5 -12   8          0.88          2.55        11.43 o
  -4 -12   8         13.61         14.50        10.59 o
  -3 -12   8          3.76          9.05        10.40 o
  -2 -12   8          2.67          0.00         9.08 o
  -1 -12   8          6.88         13.98         6.86 o
   0 -12   8        139.39        140.01        10.74 o
   1 -12   8         29.37         41.52         8.50 o
   2 -12   8          3.41          2.29         8.94 o
   3 -12   8         16.98         15.33        15.06 o
   4 -12   8          7.15          7.97        20.99 o
   5 -12   8          0.36          5.04        24.32 o
  -6 -11   8          0.32          5.30        12.36 o
  -5 -11   8          5.56          3.33        11.44 o
  -4 -11   8          2.52          9.99         8.11 o
  -3 -11   8         26.57         35.30         9.98 o
  -2 -11   8         15.70         12.76        10.38 o
  -1 -11   8          4.62          9.78         8.62 o
   0 -11   8          5.20         15.62         7.21 o
   1 -11   8        124.26        128.95         8.00 o
   2 -11   8          1.64          9.35         9.00 o
   3 -11   8          0.29          4.38        13.59 o
   4 -11   8          0.45         -6.26        21.23 o
   5 -11   8          0.06         12.69        23.75 o
  -6 -10   8          0.50         10.26        12.16 o
  -5 -10   8          1.91          6.77        11.10 o
  -4 -10   8         51.75         48.77        10.32 o
  -3 -10   8          4.14         15.05         8.90 o
  -2 -10   8         86.49         80.01        10.58 o
  -1 -10   8         19.98         15.77         8.39 o
   0 -10   8         19.07         21.08         6.80 o
   1 -10   8         21.78         19.61         7.59 o
   2 -10   8          3.07         10.04         7.74 o
   3 -10   8         15.92          8.30        13.56 o
   4 -10   8          2.57         10.33        20.34 o
   5 -10   8          0.25          0.65        27.49 o
  -6  -9   8          0.40          8.36        10.71 o
  -5  -9   8          0.17          0.53         9.49 o
  -4  -9   8          3.47          1.38         9.03 o
  -3  -9   8          9.76         22.61        10.03 o
  -2  -9   8         78.98         87.06        10.64 o
  -1  -9   8        110.91        126.54        10.60 o
   0  -9   8         97.00         94.97         7.06 o
   1  -9   8         26.09         32.74         7.96 o
   2  -9   8         26.49         18.76         8.64 o
   3  -9   8         12.95         18.33        14.08 o
   4  -9   8          4.58         14.23        24.57 o
   5  -9   8          0.14         11.96        26.84 o
  -6  -8   8          1.51          7.73        14.15 o
  -5  -8   8          1.63          0.87        13.20 o
  -4  -8   8          3.91          5.45         9.16 o
  -3  -8   8          9.10          1.80         8.45 o
  -2  -8   8         58.59         57.05        10.00 o
  -1  -8   8        190.31        197.59        10.91 o
   0  -8   8         46.66         47.55         8.51 o
   1  -8   8          5.04          2.85         6.82 o
   2  -8   8        233.88        243.39        11.61 o
   3  -8   8         12.36         15.27        10.24 o
   4  -8   8          1.16          7.89        23.26 o
   5  -8   8          2.31          1.87        27.17 o
  -7  -7   8          3.86         -2.55        17.37 o
  -6  -7   8          0.60         11.76        13.96 o
  -5  -7   8          1.52          7.19        13.03 o
  -4  -7   8         13.59         12.96        12.19 o
  -3  -7   8          9.79         11.29         9.79 o
  -2  -7   8         17.37         22.96         9.94 o
  -1  -7   8        129.25        139.12        10.17 o
   0  -7   8         57.26         62.43         7.80 o
   1  -7   8          6.64          3.12         7.32 o
   2  -7   8         52.49         48.74         7.89 o
   3  -7   8          6.18         10.43         9.95 o
   4  -7   8          1.83         15.54        24.57 o
   5  -7   8          0.49          5.69        26.11 o
   6  -7   8          0.48          0.65        29.77 o
  -7  -6   8          1.63          2.15        15.16 o
  -6  -6   8          1.01         -8.52        14.06 o
  -5  -6   8          6.78          1.73        15.41 o
  -4  -6   8          9.60         14.88        11.70 o
  -3  -6   8         35.69         43.88        11.42 o
  -2  -6   8         73.07         70.33         8.65 o
  -1  -6   8        375.78        354.66         9.72 o
   0  -6   8         11.50         14.04         8.40 o
   1  -6   8         12.49         13.48         7.42 o
   2  -6   8         23.41         28.43         7.94 o
   3  -6   8         13.06         16.13         9.68 o
   4  -6   8          2.33         14.72        23.10 o
   5  -6   8          3.26          7.48        25.70 o
   6  -6   8          0.06          2.20        29.69 o
  -7  -5   8          4.99         16.37        14.20 o
  -6  -5   8          4.49          3.27        14.02 o
  -5  -5   8          3.00         -0.15        13.05 o
  -4  -5   8         43.67         41.01        10.02 o
  -3  -5   8         16.64          9.36        11.28 o
  -2  -5   8         17.69         26.66         8.01 o
  -1  -5   8       2051.93       1957.27        93.64 o
   0  -5   8         99.95         96.01        10.50 o
   1  -5   8        136.48        138.19         9.59 o
   2  -5   8         26.58         21.47         8.31 o
   3  -5   8          7.73         15.72         9.92 o
   4  -5   8         15.80         16.27        23.35 o
   5  -5   8          6.46          5.45        25.87 o
   6  -5   8          0.20          0.89        27.33 o
  -7  -4   8          0.67          6.12        15.27 o
  -6  -4   8          7.16         19.87        13.60 o
  -5  -4   8          7.24         17.68        12.63 o
  -4  -4   8         16.87         14.17        12.08 o
  -3  -4   8         61.64         58.88        10.29 o
  -2  -4   8         83.69         93.42        11.80 o
  -1  -4   8        528.04        522.10        29.59 o
   0  -4   8         16.19         19.85         8.85 o
   1  -4   8        672.61        659.45        29.83 o
   2  -4   8        317.97        322.94        10.61 o
   3  -4   8         12.90         19.08        11.22 o
   4  -4   8         12.29         27.98        28.39 o
   5  -4   8          3.24         -1.06        25.30 o
   6  -4   8          0.28          9.09        19.38 o
  -7  -3   8          1.31          9.32        15.52 o
  -6  -3   8          5.21         13.41        11.92 o
  -5  -3   8         16.07         21.94        12.70 o
  -4  -3   8          5.94         27.12        12.34 o
  -3  -3   8         42.53         50.80         9.60 o
  -2  -3   8         36.02         39.74         9.84 o
  -1  -3   8          6.70         16.71        11.96 o
   0  -3   8         61.63         62.83         9.07 o
   1  -3   8        133.36        129.35        11.21 o
   2  -3   8          8.87          5.75         9.33 o
   3  -3   8          2.16         14.46        11.56 o
   4  -3   8         24.06         24.16        24.65 o
   5  -3   8         10.51          8.16        17.58 o
   6  -3   8          0.24         -3.38        20.01 o
  -7  -2   8          0.88          5.93        15.12 o
  -6  -2   8          0.96          5.72        13.49 o
  -5  -2   8         13.57         12.90        12.42 o
  -4  -2   8        147.40        118.85        27.53 o
  -3  -2   8          0.93         14.01        11.25 o
  -2  -2   8        193.88        212.07        11.12 o
  -1  -2   8        723.17        727.16        19.20 o
   0  -2   8        426.18        432.35        13.34 o
   1  -2   8         60.21         60.56        11.41 o
   2  -2   8         19.42         16.75        12.88 o
   3  -2   8          3.10         10.87        11.12 o
   4  -2   8         16.02         18.22        19.58 o
   5  -2   8          0.55          8.77        20.31 o
   6  -2   8          1.00          0.12        19.87 o
  -7  -1   8          0.76          2.13        15.58 o
  -6  -1   8          1.21         19.19        10.88 o
  -5  -1   8         26.30         33.14        12.33 o
  -4  -1   8         33.69         27.10        10.09 o
  -3  -1   8         26.52         33.25        11.75 o
  -2  -1   8         64.84         59.38        11.96 o
  -1  -1   8        619.61        622.15        15.47 o
   0  -1   8        131.80        131.16        15.86 o
   1  -1   8         68.41         70.81        10.35 o
   2  -1   8         79.68         78.22        13.17 o
   3  -1   8          1.95          6.27        11.06 o
   4  -1   8         17.99         17.20        13.84 o
   5  -1   8          3.07          1.21        18.75 o
   6  -1   8          0.90          3.85        19.77 o
  -7   0   8          0.64         -2.05        15.18 o
  -6   0   8          0.18          1.46        10.94 o
  -5   0   8          2.66          6.49        14.44 o
  -4   0   8         12.25         10.90        10.20 o
  -3   0   8          9.43         16.43         9.18 o
  -2   0   8          2.97          6.10         8.40 o
  -1   0   8        992.44        991.92        16.12 o
   0   0   8          0.00          6.76        12.31 o
   1   0   8       1895.91       1931.22        23.81 o
   2   0   8         19.61         10.41        12.49 o
   3   0   8          3.85          7.65        10.68 o
   4   0   8          1.48          6.27        14.07 o
   5   0   8          0.23          4.32        16.65 o
   6   0   8          0.59          7.08        27.25 o
  -7   1   8          0.75         10.28        12.52 o
  -6   1   8          1.20          2.83        13.40 o
  -5   1   8         26.30         28.06        18.34 o
  -4   1   8         33.71         27.27         9.92 o
  -3   1   8         26.51         28.39        11.62 o
  -2   1   8         64.80         65.22        12.42 o
  -1   1   8        619.68        627.65        15.67 o
   0   1   8        131.49        143.43        13.40 o
   1   1   8         68.24         69.25        13.11 o
   2   1   8         79.67         75.78        13.43 o
   3   1   8          1.95          1.90        10.09 o
   4   1   8         18.00         19.44        13.50 o
   5   1   8          3.08         -0.56        14.62 o
   6   1   8          0.90          5.64        18.87 o
  -7   2   8          0.88         16.72        14.95 o
  -6   2   8          0.96         -8.50        13.29 o
  -5   2   8         13.58         20.08        12.48 o
  -4   2   8        147.41        123.84        14.64 o
  -3   2   8          0.94          5.57        11.27 o
  -2   2   8        193.83        193.16        12.91 o
  -1   2   8        723.08        720.16        14.34 o
   0   2   8        426.28        417.82        11.90 o
   1   2   8         60.14         60.70        12.47 o
   2   2   8         19.45         19.57        12.04 o
   3   2   8          3.09          7.40        11.99 o
   4   2   8         16.01         18.72        12.14 o
   5   2   8          0.55         -0.04        14.07 o
   6   2   8          1.00          0.89        17.06 o
  -7   3   8          1.31          2.25        15.16 o
  -6   3   8          5.20         12.28        13.57 o
  -5   3   8         16.06         27.04        12.65 o
  -4   3   8          5.93         10.35        11.96 o
  -3   3   8         42.48         55.04        11.70 o
  -2   3   8         36.04         41.38        11.93 o
  -1   3   8          6.70          8.96        12.24 o
   0   3   8         61.75         57.65        10.91 o
   1   3   8        133.48        138.21        12.22 o
   2   3   8          8.85          9.36        11.78 o
   3   3   8          2.16          4.18        14.09 o
   4   3   8         24.06         27.14        12.08 o
   5   3   8         10.52          3.34        14.33 o
   6   3   8          0.24          5.30        14.44 o
  -7   4   8          0.67         10.38        15.41 o
  -6   4   8          7.17         18.55        13.66 o
  -5   4   8          7.25         11.37        12.41 o
  -4   4   8         16.87         22.54        12.12 o
  -3   4   8         61.71         67.89        11.96 o
  -2   4   8         83.75         83.98        10.14 o
  -1   4   8        527.93        531.75        20.23 o
   0   4   8         16.22         26.39         9.96 o
   1   4   8        672.62        635.23        23.29 o
   2   4   8        317.93        306.00        11.98 o
   3   4   8         12.90         17.71        13.58 o
   4   4   8         12.29         22.95        11.30 o
   5   4   8          3.24          6.16        14.46 o
   6   4   8          0.28          5.27        13.53 o
  -7   5   8          4.99         15.82        10.77 o
  -6   5   8          4.48         13.01         9.78 o
  -5   5   8          3.00         -0.97        13.15 o
  -4   5   8         43.66         33.60        11.97 o
  -3   5   8         16.60         25.69        11.28 o
  -2   5   8         17.73         27.23         9.60 o
  -1   5   8       2052.06       1994.67        84.95 o
   0   5   8         99.89        101.40        10.36 o
   1   5   8        136.42        137.92         9.87 o
   2   5   8         26.61         23.67        11.69 o
   3   5   8          7.75         15.24        12.94 o
   4   5   8         15.79          9.84        11.25 o
   5   5   8          6.47          8.64        13.13 o
   6   5   8          0.20          7.70        13.85 o
  -7   6   8          1.63          9.86        11.24 o
  -6   6   8          1.01          2.83        11.37 o
  -5   6   8          6.77          8.94        10.47 o
  -4   6   8          9.61         10.79         9.59 o
  -3   6   8         35.70         37.17         8.34 o
  -2   6   8         73.00         67.83         8.34 o
  -1   6   8        375.61        383.45        11.63 o
   0   6   8         11.51          5.74         9.61 o
   1   6   8         12.50         14.14         8.55 o
   2   6   8         23.43         21.73        11.31 o
   3   6   8         13.06         15.17        13.95 o
   4   6   8          2.33          3.70        10.85 o
   5   6   8          3.25          7.77        12.37 o
   6   6   8          0.06          1.59        13.81 o
  -7   7   8          3.86         20.26        13.81 o
  -6   7   8          0.60          4.04         9.63 o
  -5   7   8          1.52          1.59        10.68 o
  -4   7   8         13.61         22.03         9.85 o
  -3   7   8          9.78         11.33         8.44 o
  -2   7   8         17.43         13.27         9.67 o
  -1   7   8        129.23        120.97         8.96 o
   0   7   8         57.25         56.59         9.67 o
   1   7   8          6.65          7.32         7.94 o
   2   7   8         52.49         51.71        11.08 o
   3   7   8          6.18         10.66        13.77 o
   4   7   8          1.83         -2.34        10.66 o
   5   7   8          0.49          0.88        13.20 o
   6   7   8          0.48          8.59        13.20 o
  -6   8   8          1.51          3.20        12.24 o
  -5   8   8          1.63         -0.20         9.33 o
  -4   8   8          3.90         16.75         8.57 o
  -3   8   8          9.11          4.28         9.87 o
  -2   8   8         58.60         52.16         8.27 o
  -1   8   8        190.30        198.69        16.63 o
   0   8   8         46.65         46.30         8.57 o
   1   8   8          5.06          6.27         9.26 o
   2   8   8        233.93        237.47        10.79 o
   3   8   8         12.36         16.66        10.78 o
   4   8   8          1.16          0.86         9.37 o
   5   8   8          2.31         -6.52        11.77 o
  -6   9   8          0.40          4.08         9.93 o
  -5   9   8          0.17          0.93        10.69 o
  -4   9   8          3.47          3.10         8.11 o
  -3   9   8          9.74         24.07         9.80 o
  -2   9   8         78.94         88.31         9.16 o
  -1   9   8        110.88        117.35        10.13 o
   0   9   8         97.00         96.84         8.81 o
   1   9   8         26.11         32.63         9.52 o
   2   9   8         26.49         16.12         9.03 o
   3   9   8         12.94         18.63        17.73 o
   4   9   8          4.57          3.90         9.65 o
   5   9   8          0.14          6.16        11.82 o
  -6  10   8          0.50          1.82        12.19 o
  -5  10   8          1.91         -1.36        11.02 o
  -4  10   8         51.76         48.29         9.64 o
  -3  10   8          4.15          8.00         7.82 o
  -2  10   8         86.56         84.98         9.27 o
  -1  10   8         19.98         23.29         9.75 o
   0  10   8         19.09         21.84         8.69 o
   1  10   8         21.78         21.52         9.19 o
   2  10   8          3.08         11.59         8.41 o
   3  10   8         15.93         12.72        12.74 o
   4  10   8          2.57          2.87        11.05 o
   5  10   8          0.25          7.38        10.35 o
  -6  11   8          0.33         -0.42        10.89 o
  -5  11   8          5.56         15.64         8.79 o
  -4  11   8          2.52          6.05         8.80 o
  -3  11   8         26.56         33.34        10.41 o
  -2  11   8         15.72         16.17        10.44 o
  -1  11   8          4.63         13.56         8.41 o
   0  11   8          5.20         11.76         8.78 o
   1  11   8        124.25        116.51         9.83 o
   2  11   8          1.65          4.43         7.04 o
   3  11   8          0.29          0.55        12.95 o
   4  11   8          0.45          4.53         9.71 o
   5  11   8          0.06          9.66        12.64 o
  -6  12   8          0.65          5.69        12.99 o
  -5  12   8          0.88          8.77        10.19 o
  -4  12   8         13.63         12.91        10.69 o
  -3  12   8          3.76          9.30         7.99 o
  -2  12   8          2.66         11.97         7.94 o
  -1  12   8          6.88          3.96         7.74 o
   0  12   8        139.35        143.20         8.48 o
   1  12   8         29.36         36.05         9.19 o
   2  12   8          3.42          7.66         8.23 o
   3  12   8         16.97         19.79         9.72 o
   4  12   8          7.16         14.73        11.69 o
   5  12   8          0.36         10.44        12.61 o
  -5  13   8          2.14         13.17         9.97 o
  -4  13   8          2.29          4.68         9.28 o
  -3  13   8         10.27         19.45         9.16 o
  -2  13   8          4.54          5.48        10.29 o
  -1  13   8          0.78          1.40         8.79 o
   0  13   8         36.66         37.67         8.07 o
   1  13   8         37.10         39.57         7.50 o
   2  13   8          0.23          9.54         8.54 o
   3  13   8          0.06         13.47         9.98 o
   4  13   8          2.99          8.18         9.28 o
  -5  14   8          4.15          1.25        10.70 o
  -4  14   8          0.32          3.03        11.30 o
  -3  14   8         25.81         32.35         9.64 o
  -2  14   8          1.96         15.34        10.68 o
  -1  14   8          4.57          6.00        10.33 o
   0  14   8         31.64         20.42         8.22 o
   1  14   8          7.38         14.62         6.91 o
   2  14   8          3.21          9.29         8.03 o
   3  14   8          3.59          8.65         8.85 o
   4  14   8          3.57          0.26        12.31 o
  -5  15   8          0.03          6.90        10.55 o
  -4  15   8          0.10         -4.09         9.68 o
  -3  15   8         10.25         18.96        11.21 o
  -2  15   8          0.93         10.22         8.38 o
  -1  15   8         12.37         18.52         7.76 o
   0  15   8         25.91         23.64         6.64 o
   1  15   8          9.23          6.18         7.75 o
   2  15   8          0.15          6.88         8.12 o
   3  15   8          0.00          2.91         8.13 o
   4  15   8          0.47         -2.63        10.97 o
  -4  16   8          1.86          5.90        10.30 o
  -3  16   8          0.35         -1.67         9.14 o
  -2  16   8          0.41          6.07        13.85 o
  -1  16   8         26.44         26.16         7.98 o
   0  16   8         65.28         71.99         8.86 o
   1  16   8          5.46          7.62         7.16 o
   2  16   8          3.42          4.03         8.77 o
   3  16   8          0.12         11.99        10.16 o
  -4  17   8          1.58          0.54        10.76 o
  -3  17   8          1.79         14.06        10.46 o
  -2  17   8          4.80          4.87         7.89 o
  -1  17   8         15.04         10.35         7.36 o
   0  17   8         14.31          9.63         6.48 o
   1  17   8          6.65          6.32         7.24 o
   2  17   8          0.40          4.12         7.04 o
   3  17   8          0.52         12.47        10.94 o
  -3  18   8          6.01         11.40         8.60 o
  -2  18   8          2.66          5.22         8.93 o
  -1  18   8          3.31          0.05         6.61 o
   0  18   8          2.38          3.41         7.68 o
   1  18   8          0.10          6.50         7.89 o
   2  18   8          1.37          3.09         7.71 o
  -3  19   8          1.29          9.04         9.59 o
  -2  19   8          1.09         10.79         8.36 o
  -1  19   8          6.00          0.39         8.70 o
   0  19   8          1.05          9.66         7.66 o
   1  19   8          1.05         13.63         8.51 o
   2  19   8          2.46          7.15         8.66 o
  -2  20   8          3.90          4.91         8.93 o
  -1  20   8          9.88          7.08         8.73 o
   0  20   8          4.07         10.95         9.11 o
   1  20   8          1.36         10.49         7.48 o
  -1 -20   9          0.83          5.67         9.59 o
   0 -20   9          0.64          5.13         8.79 o
  -2 -19   9          0.34         -0.30        11.80 o
  -1 -19   9         14.65          8.85         8.39 o
   0 -19   9          0.74          9.46        10.17 o
   1 -19   9          0.07         12.87        12.90 o
  -3 -18   9          0.78          7.33        11.15 o
  -2 -18   9          2.39          3.79        12.03 o
  -1 -18   9         20.15         20.69         9.59 o
   0 -18   9          8.54          6.94         9.32 o
   1 -18   9          5.03          8.15        10.05 o
   2 -18   9          4.81         -3.21        15.32 o
  -4 -17   9          0.97         20.15        13.20 o
  -3 -17   9          0.25         -1.04        12.23 o
  -2 -17   9          0.19         -1.36         8.68 o
  -1 -17   9          5.42          8.86         7.94 o
   0 -17   9          9.10          6.69         9.33 o
   1 -17   9          2.04          8.36         9.50 o
   2 -17   9          1.41         -0.78        11.62 o
   3 -17   9          0.78          6.07        15.82 o
  -4 -16   9          0.89          3.91         8.36 o
  -3 -16   9          2.08          5.58         8.32 o
  -2 -16   9          4.01         12.38         9.37 o
  -1 -16   9          2.17          3.50         9.52 o
   0 -16   9          0.49          0.28         9.25 o
   1 -16   9          3.49         12.12         9.37 o
   2 -16   9          1.08          5.30        14.77 o
   3 -16   9          0.61         22.80        15.47 o
  -5 -15   9          1.77          8.92        11.09 o
  -4 -15   9          0.69          3.31         9.96 o
  -3 -15   9          0.83         -3.87         8.80 o
  -2 -15   9          4.93          1.04         7.62 o
  -1 -15   9         15.95         20.34         7.52 o
   0 -15   9         37.92         30.87         7.35 o
   1 -15   9          2.01          2.12         8.91 o
   2 -15   9          0.38          3.12         8.96 o
   3 -15   9          1.17         -7.24        15.56 o
   4 -15   9          0.04         10.17        23.43 o
  -5 -14   9          1.93          4.89        12.38 o
  -4 -14   9          0.02          6.23         8.63 o
  -3 -14   9          1.95         -5.61        10.78 o
  -2 -14   9         12.71          8.71         9.16 o
  -1 -14   9          8.89         21.15         7.09 o
   0 -14   9         83.88         82.43         7.63 o
   1 -14   9         69.40         56.85         9.08 o
   2 -14   9          1.96          8.27         8.17 o
   3 -14   9          4.82          9.77        14.70 o
   4 -14   9          1.95          4.31        28.55 o
  -5 -13   9          2.19         17.65        10.34 o
  -4 -13   9          0.74         -3.51        11.44 o
  -3 -13   9          8.07         13.72        10.66 o
  -2 -13   9          7.87         15.22         9.03 o
  -1 -13   9          0.42          7.95         7.66 o
   0 -13   9         83.38         74.34         7.27 o
   1 -13   9         54.97         60.87         9.15 o
   2 -13   9          0.30         -3.53         9.04 o
   3 -13   9          2.34          3.84        13.78 o
   4 -13   9          1.21          4.15        21.96 o
  -5 -12   9          1.24         10.46        11.82 o
  -4 -12   9          1.35          6.56         8.29 o
  -3 -12   9          2.72          5.91        10.90 o
  -2 -12   9          4.97         14.35        10.31 o
  -1 -12   9          5.06          3.82         7.55 o
   0 -12   9         17.57         16.44         6.69 o
   1 -12   9         11.36         22.29         7.19 o
   2 -12   9          2.32         16.20         9.51 o
   3 -12   9          0.65          1.01        15.26 o
   4 -12   9          1.05          1.95        22.29 o
  -6 -11   9          1.27          1.02        12.69 o
  -5 -11   9          4.93          7.41        11.57 o
  -4 -11   9          4.70         12.82         9.40 o
  -3 -11   9          2.20         10.02         9.22 o
  -2 -11   9         12.58          5.51         8.17 o
  -1 -11   9          2.75          7.80         8.95 o
   0 -11   9          0.23          6.33         7.15 o
   1 -11   9        105.83         95.62         8.61 o
   2 -11   9         24.68         14.09         7.70 o
   3 -11   9          8.58         15.50        14.77 o
   4 -11   9          0.13         11.63        25.62 o
   5 -11   9          0.40          4.56        29.12 o
  -6 -10   9          1.85         -3.39        12.54 o
  -5 -10   9          2.99          6.77        11.04 o
  -4 -10   9          7.62          7.12         8.18 o
  -3 -10   9          2.59         19.85         8.62 o
  -2 -10   9          3.96         10.73        10.28 o
  -1 -10   9          1.39          8.36         8.62 o
   0 -10   9          0.75          6.46         6.30 o
   1 -10   9        393.25        404.08        13.83 o
   2 -10   9         31.74         28.25         8.02 o
   3 -10   9         13.49         18.19         8.71 o
   4 -10   9          1.99          7.16        21.72 o
   5 -10   9          0.11          3.90        27.98 o
  -6  -9   9          0.16          6.68        11.93 o
  -5  -9   9          1.34         14.35         8.37 o
  -4  -9   9         15.25         17.90         8.89 o
  -3  -9   9          1.28          2.27         8.85 o
  -2  -9   9          7.48         11.33        10.11 o
  -1  -9   9         17.09         29.95         9.68 o
   0  -9   9         34.22         30.21         8.53 o
   1  -9   9        356.08        353.48        16.13 o
   2  -9   9        166.31        174.23         9.21 o
   3  -9   9         22.95         26.46         9.47 o
   4  -9   9          2.07         -1.46        25.05 o
   5  -9   9          2.68         18.38        27.41 o
  -6  -8   9          0.79          3.84        14.52 o
  -5  -8   9          1.71          9.80        13.26 o
  -4  -8   9         29.08         17.69        10.22 o
  -3  -8   9         55.19         56.31         8.84 o
  -2  -8   9        105.01         97.59        10.67 o
  -1  -8   9         10.38         11.08         8.18 o
   0  -8   9          5.08          4.33         8.29 o
   1  -8   9          4.80         13.79         7.52 o
   2  -8   9         51.00         54.95         8.15 o
   3  -8   9          2.46          8.99        10.40 o
   4  -8   9          1.36         -3.01        24.24 o
   5  -8   9          2.51         17.41        31.97 o
  -6  -7   9          1.76         -4.52        11.52 o
  -5  -7   9          9.82         19.41        13.11 o
  -4  -7   9         23.51         23.95        12.19 o
  -3  -7   9         69.39         77.46        10.32 o
  -2  -7   9         48.73         41.16         7.77 o
  -1  -7   9          3.05         -0.50         8.20 o
   0  -7   9        119.11        109.32        10.23 o
   1  -7   9         80.20         77.38         8.75 o
   2  -7   9         49.64         45.07         7.95 o
   3  -7   9         16.29          9.77         9.67 o
   4  -7   9          1.71          4.72        24.24 o
   5  -7   9          1.68          1.95        25.70 o
  -7  -6   9          2.24         -5.37        15.81 o
  -6  -6   9          1.59         14.46        13.80 o
  -5  -6   9          1.66          0.15        14.40 o
  -4  -6   9          0.37         11.09        11.81 o
  -3  -6   9         68.51         60.79        11.75 o
  -2  -6   9         35.53         34.79         8.93 o
  -1  -6   9          0.90          5.12         8.19 o
   0  -6   9        219.61        203.65        12.55 o
   1  -6   9        349.95        334.05        18.74 o
   2  -6   9         31.70         36.15         8.00 o
   3  -6   9        128.46        122.55        11.90 o
   4  -6   9          1.62         -1.71        26.84 o
   5  -6   9          2.75          3.66        25.54 o
  -7  -5   9          1.48          7.59        15.76 o
  -6  -5   9          4.76          9.01        11.26 o
  -5  -5   9         16.79          9.99        13.18 o
  -4  -5   9         12.94         25.43        10.70 o
  -3  -5   9         46.69         47.72        12.27 o
  -2  -5   9         11.33         20.42        11.21 o
  -1  -5   9         20.39         33.24         9.78 o
   0  -5   9        101.29         94.12         9.28 o
   1  -5   9        136.87        129.79        15.29 o
   2  -5   9        217.71        210.86         9.47 o
   3  -5   9        103.27        108.22        19.05 o
   4  -5   9          9.97         19.68        31.40 o
   5  -5   9          5.35          7.00        29.28 o
   6  -5   9          0.55          2.79        22.63 o
  -7  -4   9          0.24          6.51        15.21 o
  -6  -4   9          1.27          7.45        13.39 o
  -5  -4   9          9.42          3.22        10.00 o
  -4  -4   9         58.28         54.32        12.73 o
  -3  -4   9          8.64         20.61        11.76 o
  -2  -4   9         34.01         33.01         7.74 o
  -1  -4   9        153.13        139.07        10.59 o
   0  -4   9        129.48        140.88        11.98 o
   1  -4   9         98.16        104.99        10.84 o
   2  -4   9         14.41         17.74         8.77 o
   3  -4   9         23.08         15.41        12.09 o
   4  -4   9         21.11         24.60        22.28 o
   5  -4   9          3.45          7.06        21.39 o
   6  -4   9          0.08         13.66        23.06 o
  -7  -3   9          0.89          3.71        15.26 o
  -6  -3   9          5.62          9.54        11.35 o
  -5  -3   9          0.97          8.56        12.71 o
  -4  -3   9         41.94         46.28        12.88 o
  -3  -3   9         12.65         19.59         9.72 o
  -2  -3   9         21.52         20.75         8.05 o
  -1  -3   9        300.57        291.60        13.54 o
   0  -3   9        661.87        677.37        14.23 o
   1  -3   9         12.83         21.18        10.22 o
   2  -3   9        143.67        137.03        13.22 o
   3  -3   9         16.95         18.34        11.34 o
   4  -3   9         23.55         29.24        26.49 o
   5  -3   9          2.05          2.93        21.08 o
   6  -3   9          0.80          3.19        22.80 o
  -7  -2   9          0.58          8.13        12.11 o
  -6  -2   9          0.50          1.81         9.46 o
  -5  -2   9          0.01         12.93        12.51 o
  -4  -2   9         61.93         55.91        10.15 o
  -3  -2   9         50.73         54.82        10.57 o
  -2  -2   9         40.37         51.82        11.27 o
  -1  -2   9        112.71         94.83        12.37 o
   0  -2   9        910.20        934.16        21.14 o
   1  -2   9         54.58         53.36         9.51 o
   2  -2   9         17.70         22.41        12.84 o
   3  -2   9         68.41         64.96        12.25 o
   4  -2   9         52.65         67.68        32.29 o
   5  -2   9          0.90         13.89        22.81 o
   6  -2   9          0.07          2.44        22.37 o
  -7  -1   9          0.32          4.69        15.41 o
  -6  -1   9          5.25         12.95        13.43 o
  -5  -1   9          4.17          6.79        12.33 o
  -4  -1   9         29.05         36.64        12.28 o
  -3  -1   9         12.63         13.50         9.40 o
  -2  -1   9         16.93         14.47        11.53 o
  -1  -1   9         87.09         87.25        10.23 o
   0  -1   9        113.87        106.20        12.77 o
   1  -1   9        215.16        217.18        12.81 o
   2  -1   9         13.85         20.48        12.98 o
   3  -1   9        172.96        181.03        15.64 o
   4  -1   9          0.81          1.37        16.77 o
   5  -1   9          2.99          4.79        21.50 o
   6  -1   9          1.19          8.18        22.74 o
  -7   0   9          0.29          3.78        15.56 o
  -6   0   9          1.63         10.51        13.83 o
  -5   0   9          3.88          2.26         9.90 o
  -4   0   9         55.08         58.05        12.63 o
  -3   0   9          6.20          9.10         9.52 o
  -2   0   9         15.31         20.98        11.21 o
  -1   0   9        227.82        219.86        12.94 o
   0   0   9        155.66        164.46        13.29 o
   1   0   9         28.48         42.10        12.18 o
   2   0   9          5.30          9.42        14.54 o
   3   0   9         69.81         75.58        11.60 o
   4   0   9          7.23          4.59        13.28 o
   5   0   9          0.88          4.47        15.60 o
   6   0   9          0.23          1.44        22.25 o
  -7   1   9          0.32          4.06        15.12 o
  -6   1   9          5.25         21.91        13.85 o
  -5   1   9          4.17          9.96        12.37 o
  -4   1   9         29.07         34.28        12.74 o
  -3   1   9         12.66         18.81         9.66 o
  -2   1   9         16.86         16.07        11.33 o
  -1   1   9         87.14         93.80        14.23 o
   0   1   9        113.78        112.02        12.97 o
   1   1   9        215.35        219.68        13.38 o
   2   1   9         13.84         16.45        12.71 o
   3   1   9        172.91        168.40        16.97 o
   4   1   9          0.81          6.45        12.92 o
   5   1   9          2.99          3.41        14.82 o
   6   1   9          1.19         -1.38        32.13 o
  -7   2   9          0.58          7.75        12.34 o
  -6   2   9          0.50          2.63        13.69 o
  -5   2   9          0.01         -4.32        10.20 o
  -4   2   9         61.94         59.29        10.47 o
  -3   2   9         50.63         57.81        11.96 o
  -2   2   9         40.35         35.58         9.34 o
  -1   2   9        112.85        113.70        12.57 o
   0   2   9        910.42        936.76        19.75 o
   1   2   9         54.59         56.01        12.08 o
   2   2   9         17.72         20.84        13.01 o
   3   2   9         68.44         60.48        12.67 o
   4   2   9         52.68         68.63        14.72 o
   5   2   9          0.90          4.55        15.00 o
   6   2   9          0.07          3.69        18.89 o
  -7   3   9          0.89          4.34        15.50 o
  -6   3   9          5.61         16.87        13.65 o
  -5   3   9          0.97          3.74        12.60 o
  -4   3   9         41.93         42.70        10.63 o
  -3   3   9         12.68         22.20        15.66 o
  -2   3   9         21.57         12.35        11.06 o
  -1   3   9        300.37        288.45        13.54 o
   0   3   9        661.80        656.71        13.72 o
   1   3   9         12.77         18.44        12.10 o
   2   3   9        143.61        143.09        12.86 o
   3   3   9         16.95         15.78        13.31 o
   4   3   9         23.55         28.69        12.95 o
   5   3   9          2.05          7.27        13.93 o
   6   3   9          0.80          1.83        16.18 o
  -7   4   9          0.24          6.83        15.98 o
  -6   4   9          1.27          8.44        13.35 o
  -5   4   9          9.43          4.49        12.94 o
  -4   4   9         58.23         51.12        12.47 o
  -3   4   9          8.65         14.25         9.18 o
  -2   4   9         33.97         29.38         9.01 o
  -1   4   9        153.11        151.17        10.40 o
   0   4   9        129.43        134.13        10.76 o
   1   4   9         98.03        102.80        11.33 o
   2   4   9         14.45         15.75        11.64 o
   3   4   9         23.08         15.39        13.05 o
   4   4   9         21.10         16.51        12.48 o
   5   4   9          3.45          1.86        13.30 o
   6   4   9          0.08          6.84        16.26 o
  -7   5   9          1.48          6.20        10.94 o
  -6   5   9          4.77         13.06        13.69 o
  -5   5   9         16.79         37.74        13.72 o
  -4   5   9         12.95          8.53        12.28 o
  -3   5   9         46.73         38.63        11.90 o
  -2   5   9         11.33         12.18         9.28 o
  -1   5   9         20.44         35.99         9.60 o
   0   5   9        101.21         89.34        11.05 o
   1   5   9        137.00        127.38        12.30 o
   2   5   9        217.68        205.27        12.70 o
   3   5   9        103.25        107.02        14.86 o
   4   5   9          9.97         23.01        10.94 o
   5   5   9          5.35         11.75        12.70 o
   6   5   9          0.55          3.98        15.23 o
  -7   6   9          2.23          0.90        12.74 o
  -6   6   9          1.59         16.31         9.49 o
  -5   6   9          1.66          1.10         9.16 o
  -4   6   9          0.37          0.10         7.56 o
  -3   6   9         68.42         70.25         8.70 o
  -2   6   9         35.57         38.88         8.52 o
  -1   6   9          0.90         10.21         7.97 o
   0   6   9        219.62        202.31        10.61 o
   1   6   9        349.92        346.52        11.41 o
   2   6   9         31.73         24.58         9.56 o
   3   6   9        128.46        114.55        14.95 o
   4   6   9          1.62         -1.52        11.16 o
   5   6   9          2.74          3.13        13.60 o
  -6   7   9          1.76          4.05         9.94 o
  -5   7   9          9.82         14.24        10.68 o
  -4   7   9         23.51         25.17         8.60 o
  -3   7   9         69.44         72.90         8.85 o
  -2   7   9         48.69         50.93         9.84 o
  -1   7   9          3.06          3.44         7.94 o
   0   7   9        119.12        111.17        10.36 o
   1   7   9         80.24         68.93         9.36 o
   2   7   9         49.63         35.63        11.09 o
   3   7   9         16.30         11.37        13.99 o
   4   7   9          1.71          5.74        10.96 o
   5   7   9          1.68          2.90        13.75 o
  -6   8   9          0.79          2.98        10.02 o
  -5   8   9          1.71         11.94        10.86 o
  -4   8   9         29.05         26.12         7.80 o
  -3   8   9         55.21         57.89        10.35 o
  -2   8   9        105.04         94.57         8.23 o
  -1   8   9         10.38         11.71         9.63 o
   0   8   9          5.09         15.84         9.84 o
   1   8   9          4.80         18.87         9.46 o
   2   8   9         51.05         45.02        11.59 o
   3   8   9          2.46          6.30        13.41 o
   4   8   9          1.36          1.37        11.05 o
   5   8   9          2.51         -2.57        11.80 o
  -6   9   9          0.16          2.68        10.19 o
  -5   9   9          1.35         -0.82         8.49 o
  -4   9   9         15.25         16.91         8.18 o
  -3   9   9          1.28          8.56         8.79 o
  -2   9   9          7.46         11.78        10.93 o
  -1   9   9         17.12         31.06         9.77 o
   0   9   9         34.26         38.52         8.91 o
   1   9   9        356.05        342.71        20.57 o
   2   9   9        166.25        173.21        10.93 o
   3   9   9         22.95         18.64        14.11 o
   4   9   9          2.07          3.58        11.82 o
   5   9   9          2.68         11.81        13.18 o
  -6  10   9          1.85          5.80        10.96 o
  -5  10   9          2.99         -0.62        11.06 o
  -4  10   9          7.62          7.43         9.15 o
  -3  10   9          2.59         -3.08        13.90 o
  -2  10   9          3.95         -1.90        10.57 o
  -1  10   9          1.39          3.49         8.45 o
   0  10   9          0.75          2.44         8.73 o
   1  10   9        393.14        370.07        13.63 o
   2  10   9         31.75         28.45         9.33 o
   3  10   9         13.50         11.95        12.92 o
   4  10   9          1.99         -5.24        11.47 o
   5  10   9          0.11         -2.54        12.66 o
  -6  11   9          1.27         -4.07        10.76 o
  -5  11   9          4.93          6.95        11.56 o
  -4  11   9          4.70         11.12         9.13 o
  -3  11   9          2.20          0.44         8.84 o
  -2  11   9         12.55         28.06        10.29 o
  -1  11   9          2.76          1.82         8.43 o
   0  11   9          0.23          2.70         8.68 o
   1  11   9        105.91        102.28        10.08 o
   2  11   9         24.67         18.58         7.50 o
   3  11   9          8.58          3.36        13.12 o
   4  11   9          0.13          9.40         8.73 o
   5  11   9          0.40          9.64        13.39 o
  -5  12   9          1.24         10.03        11.79 o
  -4  12   9          1.35          2.90        10.50 o
  -3  12   9          2.72          9.15         9.12 o
  -2  12   9          4.96         19.34        10.16 o
  -1  12   9          5.05          4.74         9.86 o
   0  12   9         17.57         29.54         8.84 o
   1  12   9         11.37         14.49         9.11 o
   2  12   9          2.33          2.18         8.52 o
   3  12   9          0.65         -0.93        12.38 o
   4  12   9          1.05         13.50        11.82 o
  -5  13   9          2.19         15.56        11.97 o
  -4  13   9          0.74          1.98         9.79 o
  -3  13   9          8.08         15.68        10.28 o
  -2  13   9          7.86          8.82         9.20 o
  -1  13   9          0.42          3.27        10.34 o
   0  13   9         83.38         78.99         9.53 o
   1  13   9         54.95         64.99         8.41 o
   2  13   9          0.31          5.50         7.59 o
   3  13   9          2.34          0.69         8.16 o
   4  13   9          1.21         -8.36        12.39 o
  -5  14   9          1.93          3.21        12.18 o
  -4  14   9          0.02         10.51        11.51 o
  -3  14   9          1.95          2.91        10.78 o
  -2  14   9         12.71         22.78         9.57 o
  -1  14   9          8.90          4.21         7.49 o
   0  14   9         83.92         85.86         9.70 o
   1  14   9         69.40         62.09         7.78 o
   2  14   9          1.96          3.07         8.31 o
   3  14   9          4.82         10.13         9.23 o
   4  14   9          1.95         -3.15        12.91 o
  -5  15   9          1.77          7.92        13.57 o
  -4  15   9          0.69          9.59        11.60 o
  -3  15   9          0.83         -1.14        11.41 o
  -2  15   9          4.92          5.64        11.05 o
  -1  15   9         15.96         17.62        10.75 o
   0  15   9         37.92         30.80         8.64 o
   1  15   9          2.01         10.36         7.99 o
   2  15   9          0.38          4.71         8.44 o
   3  15   9          1.17          1.00         9.17 o
   4  15   9          0.04          6.88        11.24 o
  -4  16   9          0.89         15.77        12.20 o
  -3  16   9          2.08          3.57        10.13 o
  -2  16   9          4.01         17.92        11.12 o
  -1  16   9          2.16          3.67         9.76 o
   0  16   9          0.49          0.07         8.00 o
   1  16   9          3.50          8.98         7.22 o
   2  16   9          1.08          1.41         8.54 o
   3  16   9          0.60          3.97         9.35 o
  -4  17   9          0.97          1.90        12.92 o
  -3  17   9          0.25         16.46        12.30 o
  -2  17   9          0.19         -3.81        11.93 o
  -1  17   9          5.42          5.36         7.25 o
   0  17   9          9.10         14.13         8.26 o
   1  17   9          2.04          1.99         8.40 o
   2  17   9          1.41          7.04         7.75 o
   3  17   9          0.78          9.51        10.72 o
  -3  18   9          0.78          7.19         9.97 o
  -2  18   9          2.39         -2.40         7.58 o
  -1  18   9         20.15         27.76         8.83 o
   0  18   9          8.55         10.42         7.89 o
   1  18   9          5.03          4.54         7.67 o
   2  18   9          4.80         -0.54         8.32 o
  -2  19   9          0.34          5.27         7.98 o
  -1  19   9         14.65         16.02         9.61 o
   0  19   9          0.74          8.10         8.06 o
   1  19   9          0.07          8.62         9.00 o
  -1  20   9          0.82          6.53         8.76 o
   0  20   9          0.64          5.41         8.84 o
  -2 -19  10          1.45        -15.76        11.93 o
  -1 -19  10          1.60          3.50        11.12 o
   0 -19  10          2.71          6.52        10.58 o
   1 -19  10          1.14          4.02         8.83 o
  -3 -18  10          1.35          9.88        10.33 o
  -2 -18  10          1.12         16.92        10.35 o
  -1 -18  10          3.07         10.17        10.13 o
   0 -18  10          0.43         11.42         9.16 o
   1 -18  10          1.19          1.99         9.09 o
   2 -18  10          0.21         15.90        15.93 o
  -3 -17  10          0.06          2.58         9.23 o
  -2 -17  10          0.30          5.94        10.19 o
  -1 -17  10          3.90         25.29         9.63 o
   0 -17  10         11.53          8.84         7.47 o
   1 -17  10          0.06          0.88         8.76 o
   2 -17  10          0.81         13.77        15.33 o
  -4 -16  10          0.14         -2.78        10.96 o
  -3 -16  10          0.17          1.65         8.19 o
  -2 -16  10          1.18          2.09         9.11 o
  -1 -16  10          6.98         10.58         8.40 o
   0 -16  10         19.77         31.23         9.35 o
   1 -16  10          0.25          3.96         8.58 o
   2 -16  10          1.12          6.55         8.82 o
   3 -16  10          3.02          2.95        17.43 o
  -4 -15  10          1.11          7.48        10.17 o
  -3 -15  10          1.40          2.97         9.04 o
  -2 -15  10          2.15          0.91         7.47 o
  -1 -15  10          3.23         11.03         8.52 o
   0 -15  10         12.62         14.14         8.90 o
   1 -15  10          3.58          0.09         8.37 o
   2 -15  10          1.13          5.75         9.80 o
   3 -15  10          4.92          3.85        15.38 o
  -5 -14  10          2.61          3.75        13.50 o
  -4 -14  10          0.33          7.20        10.05 o
  -3 -14  10          3.16          4.13        11.36 o
  -2 -14  10          4.09         18.85         9.80 o
  -1 -14  10          2.48          1.01         8.03 o
   0 -14  10          6.91          8.10         7.01 o
   1 -14  10          0.21         -1.96         8.06 o
   2 -14  10          2.77          7.04         9.81 o
   3 -14  10          1.50          3.20        14.78 o
   4 -14  10          1.42          2.28        23.18 o
  -5 -13  10          0.47          3.63        12.44 o
  -4 -13  10          1.96          3.40         9.86 o
  -3 -13  10          4.20          4.35        11.02 o
  -2 -13  10         12.44          9.66        10.98 o
  -1 -13  10          7.58         11.87         7.71 o
   0 -13  10         72.02         85.04         7.60 o
   1 -13  10         12.69         11.22         9.37 o
   2 -13  10          2.90          1.87         8.45 o
   3 -13  10          3.18         -3.26        14.52 o
   4 -13  10          0.83         -2.11        27.66 o
  -5 -12  10          2.30          4.93        10.08 o
  -4 -12  10          0.98          7.22         9.60 o
  -3 -12  10          1.88         -3.12         9.69 o
  -2 -12  10         15.53         25.06        10.72 o
  -1 -12  10         10.13         12.17         8.67 o
   0 -12  10         81.11         85.39         7.48 o
   1 -12  10         60.35         59.34         8.25 o
   2 -12  10         10.19         12.16         8.97 o
   3 -12  10          3.56          9.14        15.52 o
   4 -12  10          3.52          6.51        27.98 o
  -6 -11  10          3.66         16.86        12.59 o
  -5 -11  10          1.18          3.89        11.63 o
  -4 -11  10         13.64         13.77         7.56 o
  -3 -11  10         21.98         19.19         9.42 o
  -2 -11  10         10.73          7.14         8.84 o
  -1 -11  10         11.11         12.22         8.29 o
   0 -11  10         65.36         70.16         6.67 o
   1 -11  10         45.75         44.18         8.05 o
   2 -11  10         20.44         18.35         9.14 o
   3 -11  10          6.45         10.50         9.69 o
   4 -11  10          1.82          3.34        21.80 o
  -6 -10  10          0.76         14.18        12.34 o
  -5 -10  10          9.09         22.54        11.50 o
  -4 -10  10         27.03         26.05         9.30 o
  -3 -10  10         35.92         30.62         9.20 o
  -2 -10  10          0.95          2.93        10.42 o
  -1 -10  10         23.53         25.86         9.87 o
   0 -10  10         20.24         20.37         8.78 o
   1 -10  10         18.22         15.56         6.98 o
   2 -10  10          0.71          3.23         7.88 o
   3 -10  10          6.19         13.56         9.49 o
   4 -10  10          0.75         -5.04        25.22 o
   5 -10  10          1.57         -1.63        28.80 o
  -6  -9  10          1.93          5.18        10.26 o
  -5  -9  10          4.93          4.63         9.66 o
  -4  -9  10         15.20         21.41         8.97 o
  -3  -9  10         58.41         61.54        10.67 o
  -2  -9  10         30.01         23.04        10.64 o
  -1  -9  10         43.34         40.98        10.06 o
   0  -9  10         33.00         28.32         8.62 o
   1  -9  10         18.65         19.05         8.01 o
   2  -9  10         44.85         37.99         8.43 o
   3  -9  10          3.83          3.23         9.43 o
   4  -9  10          0.04         -5.94        24.16 o
   5  -9  10          1.88          1.95        30.99 o
  -6  -8  10          1.90          1.62        15.03 o
  -5  -8  10          0.61         13.57         9.46 o
  -4  -8  10         13.22          8.24         8.97 o
  -3  -8  10         57.13         50.56         8.80 o
  -2  -8  10         30.42         26.34         9.01 o
  -1  -8  10          8.93         21.22         9.71 o
   0  -8  10         67.39         60.98         9.80 o
   1  -8  10         37.26         41.10         9.78 o
   2  -8  10        372.86        372.98        11.85 o
   3  -8  10          0.70          4.11        10.95 o
   4  -8  10          0.41         -1.63        28.96 o
   5  -8  10          2.56         -0.81        35.79 o
  -6  -7  10          1.80          3.57        11.87 o
  -5  -7  10         17.35         15.93        11.38 o
  -4  -7  10          4.57          1.94        10.18 o
  -3  -7  10         28.53         47.70         9.94 o
  -2  -7  10         16.51         26.22         8.07 o
  -1  -7  10         22.11         18.12         7.52 o
   0  -7  10          0.33          8.53         9.92 o
   1  -7  10         13.54         17.67        10.07 o
   2  -7  10        346.48        343.47        25.21 o
   3  -7  10          6.70         12.88        11.84 o
   4  -7  10          3.90          7.73        32.54 o
   5  -7  10          5.65          9.44        34.57 o
  -6  -6  10          1.78          7.15        14.19 o
  -5  -6  10         11.36         12.99        11.01 o
  -4  -6  10         33.92         40.16        12.36 o
  -3  -6  10         12.04         20.21        12.35 o
  -2  -6  10          9.45          1.14         9.92 o
  -1  -6  10         60.60         51.25         9.80 o
   0  -6  10         35.62         39.26        10.59 o
   1  -6  10         13.01         22.89        10.64 o
   2  -6  10         53.68         56.43         9.21 o
   3  -6  10         23.01         12.51        12.17 o
   4  -6  10          5.30          6.91        40.18 o
   5  -6  10          8.25         10.52        27.93 o
  -6  -5  10          5.75         11.48        12.81 o
  -5  -5  10         19.95         29.36        12.96 o
  -4  -5  10         25.79         27.85        10.10 o
  -3  -5  10         36.97         30.61        12.26 o
  -2  -5  10         12.64         12.45         9.45 o
  -1  -5  10         40.49         42.93         8.75 o
   0  -5  10        164.93        165.12        12.19 o
   1  -5  10         27.14         18.08        10.32 o
   2  -5  10         22.41         17.45         7.99 o
   3  -5  10         22.70         15.25        10.66 o
  -7  -4  10          0.36          7.58        15.99 o
  -6  -4  10         11.18         19.08        13.73 o
  -5  -4  10          7.92          9.56        13.00 o
  -4  -4  10          9.78         13.23        12.17 o
  -3  -4  10         37.97         43.24        12.31 o
  -2  -4  10         20.61         30.05        11.65 o
  -1  -4  10         13.08          7.43         7.52 o
   0  -4  10        140.29        149.61        10.57 o
   1  -4  10         16.97         24.68        10.28 o
   2  -4  10        234.62        228.95        10.30 o
   3  -4  10         96.90        105.99        11.56 o
  -7  -3  10          0.76         21.79        16.12 o
  -6  -3  10          4.77         21.68        14.03 o
  -5  -3  10         15.15         13.66        12.24 o
  -4  -3  10         17.06         15.46        10.47 o
  -3  -3  10         14.00         22.97        11.94 o
  -2  -3  10         12.33         14.57         9.07 o
  -1  -3  10          2.76          1.30        11.44 o
   0  -3  10         49.77         46.76        10.15 o
   1  -3  10         13.15         10.53        10.61 o
   2  -3  10        128.00        135.33        26.11 o
   3  -3  10         92.29        101.91        18.35 o
  -7  -2  10          0.42          1.45        12.53 o
  -6  -2  10          7.35          3.93        11.32 o
  -5  -2  10         22.24         57.89        17.04 o
  -4  -2  10         22.08         28.80        12.51 o
  -3  -2  10         47.73         36.73        14.19 o
  -2  -2  10         26.07         27.74         7.82 o
  -1  -2  10         18.55         14.72         9.77 o
   0  -2  10          3.99          7.60        10.49 o
   1  -2  10         11.38         13.02        10.37 o
   2  -2  10          2.11         -4.59        13.20 o
   3  -2  10         32.27         28.66        12.14 o
   4  -2  10         33.36         40.68        30.25 o
  -7  -1  10          0.50         -4.78        12.86 o
  -6  -1  10          0.36          4.32        13.72 o
  -5  -1  10         37.95         37.01        13.23 o
  -4  -1  10         33.28         32.60        10.70 o
  -3  -1  10         10.85         19.32         9.66 o
  -2  -1  10         37.55         41.90        11.30 o
  -1  -1  10          4.70         11.01        12.04 o
   0  -1  10         14.96         23.30        10.48 o
   1  -1  10          5.47          5.36         9.14 o
   2  -1  10          4.36          9.06        12.36 o
   3  -1  10         91.55         98.33        14.05 o
   4  -1  10         65.02         64.27        19.75 o
  -7   0  10          0.03          2.97        15.41 o
  -6   0  10          7.44          5.45        13.92 o
  -5   0  10         12.91          2.60         9.86 o
  -4   0  10         13.90         30.63        12.87 o
  -3   0  10         14.62         11.57        11.67 o
  -2   0  10         35.63         37.72        11.04 o
  -1   0  10          1.37         -1.83         9.80 o
   0   0  10         39.38         36.84        10.06 o
   1   0  10         47.81         36.48        11.93 o
   2   0  10          1.56          0.61        12.07 o
   3   0  10        319.06        314.78        16.45 o
   4   0  10          1.62         10.21        17.17 o
   5   0  10          4.10          4.19        24.62 o
  -7   1  10          0.51         -8.35        15.75 o
  -6   1  10          0.36          2.28        13.80 o
  -5   1  10         37.94         46.09        12.69 o
  -4   1  10         33.25         30.47        12.94 o
  -3   1  10         10.83         29.61        11.91 o
  -2   1  10         37.48         43.08         9.30 o
  -1   1  10          4.73         -0.99        11.51 o
   0   1  10         14.94         13.23        12.11 o
   1   1  10          5.49          7.32        11.65 o
   2   1  10          4.37          8.58        11.85 o
   3   1  10         91.59         95.61        12.00 o
   4   1  10         65.04         56.26        17.28 o
   5   1  10          4.42          5.11        16.60 o
  -7   2  10          0.42          0.71        15.62 o
  -6   2  10          7.35          6.16        13.98 o
  -5   2  10         22.26         30.44        10.20 o
  -4   2  10         22.10         24.24        12.24 o
  -3   2  10         47.73         40.85        16.88 o
  -2   2  10         26.07         32.58        11.19 o
  -1   2  10         18.54         22.45         9.66 o
   0   2  10          4.00          7.27        10.39 o
   1   2  10         11.37          4.12        11.59 o
   2   2  10          2.12          4.40        12.07 o
   3   2  10         32.26         30.43        12.22 o
   4   2  10         33.33         41.31        15.74 o
   5   2  10          2.06          5.22        15.55 o
  -7   3  10          0.76         11.54        15.55 o
  -6   3  10          4.77         24.55        13.80 o
  -5   3  10         15.14          9.00        13.79 o
  -4   3  10         17.07         15.54        12.65 o
  -3   3  10         13.99         14.05        11.84 o
  -2   3  10         12.33         14.18        11.30 o
  -1   3  10          2.77          1.18         9.41 o
   0   3  10         49.76         40.17        10.62 o
   1   3  10         13.14         16.92        11.85 o
   2   3  10        127.95        114.23        13.08 o
   3   3  10         92.29         95.01        12.71 o
   4   3  10         43.61         45.85        13.90 o
   5   3  10          2.14          5.70        14.11 o
  -7   4  10          0.36         -3.90        12.46 o
  -6   4  10         11.17         22.46        13.83 o
  -5   4  10          7.92         10.47        10.63 o
  -4   4  10          9.79         13.82        12.05 o
  -3   4  10         38.02         39.75        12.62 o
  -2   4  10         20.57          9.74        11.61 o
  -1   4  10         13.07         17.49         9.42 o
   0   4  10        140.30        134.09         9.78 o
   1   4  10         16.99         19.33        11.32 o
   2   4  10        234.63        222.73        14.91 o
   3   4  10         96.91        102.66        12.66 o
   4   4  10          7.12          8.55        12.21 o
   5   4  10          5.55         10.77        14.85 o
  -6   5  10          5.75          4.24        10.99 o
  -5   5  10         19.95         21.72        13.30 o
  -4   5  10         25.75         18.80        12.69 o
  -3   5  10         36.93         29.75        10.22 o
  -2   5  10         12.66          6.49         7.58 o
  -1   5  10         40.47         42.29         9.67 o
   0   5  10        164.86        162.82        10.58 o
   1   5  10         27.15         20.68        11.72 o
   2   5  10         22.45         24.82        11.38 o
   3   5  10         22.70         19.92        13.14 o
   4   5  10         17.48         16.76        13.18 o
   5   5  10         15.87         12.79        13.08 o
  -6   6  10          1.78          6.39        11.52 o
  -5   6  10         11.37         14.74        10.92 o
  -4   6  10         33.93         33.16         8.64 o
  -3   6  10         12.03         17.68         7.40 o
  -2   6  10          9.44         16.16         9.91 o
  -1   6  10         60.70         61.07         9.48 o
   0   6  10         35.64         42.99        10.13 o
   1   6  10         13.00         14.86        11.02 o
   2   6  10         53.67         52.58        11.79 o
   3   6  10         23.04         17.70        10.58 o
   4   6  10          5.30         11.23        11.35 o
   5   6  10          8.26          6.60        14.13 o
  -6   7  10          1.81          5.92        10.37 o
  -5   7  10         17.34         26.77        10.88 o
  -4   7  10          4.56          3.47         8.69 o
  -3   7  10         28.49         46.94        10.27 o
  -2   7  10         16.50         36.62         9.89 o
  -1   7  10         22.04         15.19         9.76 o
   0   7  10          0.33          9.79         8.96 o
   1   7  10         13.58         10.27         9.38 o
   2   7  10        346.42        313.61        32.14 o
   3   7  10          6.69          4.27        13.54 o
   4   7  10          3.90         13.11        11.80 o
   5   7  10          5.65          5.29        14.18 o
  -6   8  10          1.89         -1.75        11.98 o
  -5   8  10          0.61         16.86        10.74 o
  -4   8  10         13.23         15.81         8.72 o
  -3   8  10         57.15         68.44         8.64 o
  -2   8  10         30.37         31.48         7.75 o
  -1   8  10          8.94         14.64         8.47 o
   0   8  10         67.43         67.10        10.54 o
   1   8  10         37.22         39.74         9.73 o
   2   8  10        372.89        352.23        16.03 o
   3   8  10          0.70          2.33        11.47 o
   4   8  10          0.41         -5.16        11.43 o
   5   8  10          2.56          5.66        13.36 o
  -6   9  10          1.93         12.04        12.14 o
  -5   9  10          4.94         13.34        11.07 o
  -4   9  10         15.18         26.09        10.50 o
  -3   9  10         58.41         57.53        10.34 o
  -2   9  10         30.05         38.59        10.27 o
  -1   9  10         43.32         45.71         7.80 o
   0   9  10         32.98         39.52        10.14 o
   1   9  10         18.67         25.47         9.26 o
   2   9  10         44.87         41.07        11.62 o
   3   9  10          3.83          9.17        14.77 o
   4   9  10          0.04          1.78        12.04 o
   5   9  10          1.88          7.24        13.62 o
  -6  10  10          0.76         -2.02        10.93 o
  -5  10  10          9.09         14.47         8.92 o
  -4  10  10         27.04         28.56        10.93 o
  -3  10  10         35.91         33.17         8.83 o
  -2  10  10          0.95          7.13        10.21 o
  -1  10  10         23.52         24.75         9.81 o
   0  10  10         20.23         27.11         8.74 o
   1  10  10         18.24         17.73         8.22 o
   2  10  10          0.71          5.30         9.71 o
   3  10  10          6.19          3.89        16.96 o
   4  10  10          0.76          7.83        11.71 o
   5  10  10          1.57         12.81        14.10 o
  -6  11  10          3.66         11.08        12.37 o
  -5  11  10          1.17          9.65        12.00 o
  -4  11  10         13.64          6.57         8.17 o
  -3  11  10         21.98         23.32        10.71 o
  -2  11  10         10.74         19.05         8.05 o
  -1  11  10         11.13         19.14         8.61 o
   0  11  10         65.36         75.24        13.13 o
   1  11  10         45.77         39.55         8.46 o
   2  11  10         20.44         24.36         9.19 o
   3  11  10          6.45         15.16        14.27 o
   4  11  10          1.82          8.20        10.55 o
  -5  12  10          2.30         -2.27        10.29 o
  -4  12  10          0.98          1.74        11.03 o
  -3  12  10          1.88          6.73         9.32 o
  -2  12  10         15.50         25.88        10.61 o
  -1  12  10         10.11         -0.63         8.93 o
   0  12  10         81.16         83.93         9.70 o
   1  12  10         60.35         47.42         8.58 o
   2  12  10         10.18         13.10         7.77 o
   3  12  10          3.56          6.97        11.29 o
   4  12  10          3.52          2.77        12.16 o
  -5  13  10          0.47        -13.22        10.84 o
  -4  13  10          1.96          4.90         9.83 o
  -3  13  10          4.20          6.39        11.16 o
  -2  13  10         12.45         22.52         9.53 o
  -1  13  10          7.58          3.26         8.86 o
   0  13  10         72.00         68.82         7.17 o
   1  13  10         12.69          5.73         9.62 o
   2  13  10          2.90          5.29         8.77 o
   3  13  10          3.18         -0.24        12.43 o
   4  13  10          0.83         -1.09         9.70 o
  -5  14  10          2.61          0.35         9.75 o
  -4  14  10          0.33        -10.07        11.69 o
  -3  14  10          3.16         11.46         9.65 o
  -2  14  10          4.09         -2.47        11.12 o
  -1  14  10          2.47         13.20        10.50 o
   0  14  10          6.90         24.68         9.41 o
   1  14  10          0.21          6.70         7.78 o
   2  14  10          2.78          4.66         8.14 o
   3  14  10          1.50         12.99         9.60 o
   4  14  10          1.42          6.54        13.07 o
  -4  15  10          1.11         22.69        12.42 o
  -3  15  10          1.40          5.04         9.58 o
  -2  15  10          2.16         -1.13         9.37 o
  -1  15  10          3.24          3.40         9.41 o
   0  15  10         12.61         13.62         9.62 o
   1  15  10          3.58          7.52         8.11 o
   2  15  10          1.13          2.98         7.64 o
   3  15  10          4.92          0.20        10.87 o
  -4  16  10          0.14          5.02         9.56 o
  -3  16  10          0.17          0.94        12.11 o
  -2  16  10          1.18         14.30         9.90 o
  -1  16  10          6.97         11.94        11.36 o
   0  16  10         19.77         17.42         8.06 o
   1  16  10          0.25          5.97         7.63 o
   2  16  10          1.12          2.22         9.33 o
   3  16  10          3.02          3.07        10.20 o
  -3  17  10          0.06         14.98        10.75 o
  -2  17  10          0.30        -10.66        11.57 o
  -1  17  10          3.91         12.36         9.01 o
   0  17  10         11.52         12.43         7.88 o
   1  17  10          0.06          5.21         8.67 o
   2  17  10          0.81          6.68         8.44 o
  -3  18  10          1.35          9.54        11.21 o
  -2  18  10          1.12          4.29         9.92 o
  -1  18  10          3.07          3.63         8.31 o
   0  18  10          0.43          3.63         7.90 o
   1  18  10          1.19          6.34         9.18 o
   2  18  10          0.21          3.24         9.29 o
  -2  19  10          1.44          7.73         9.55 o
  -1  19  10          1.60          3.30         8.67 o
   0  19  10          2.71         12.52         9.20 o
   1  19  10          1.15          8.10         8.63 o
  -1 -19  11          0.82         15.81        12.33 o
   0 -19  11          0.92          5.44        10.59 o
  -2 -18  11          2.28         11.24         9.18 o
  -1 -18  11          1.55          4.17        10.09 o
   0 -18  11          0.70         14.43         9.07 o
   1 -18  11          0.17         10.20         9.95 o
  -3 -17  11          0.53         16.86        12.95 o
  -2 -17  11          1.25          0.82        10.19 o
  -1 -17  11          5.62         -0.19        11.35 o
   0 -17  11          2.12         12.45         8.90 o
   1 -17  11          1.92         11.98         9.31 o
   2 -17  11          4.64          2.92        10.60 o
  -4 -16  11          0.78         -0.48        10.95 o
  -3 -16  11          0.07          6.65         9.96 o
  -2 -16  11          5.78          7.30         9.67 o
  -1 -16  11          2.82          5.22         8.41 o
   0 -16  11          2.53          1.88         9.30 o
   1 -16  11          2.16          8.63         8.77 o
   2 -16  11          0.98          8.47         8.87 o
  -4 -15  11          0.08         -0.21        10.88 o
  -3 -15  11          0.16         -8.95        10.42 o
  -2 -15  11          2.37          2.59        10.02 o
  -1 -15  11          1.21          7.61         9.21 o
   0 -15  11          4.74         -1.27         8.29 o
   1 -15  11          1.75          4.08         9.92 o
   2 -15  11          0.38          3.20        10.42 o
   3 -15  11          0.24          2.28        16.76 o
  -5 -14  11          0.66         -1.13        11.37 o
  -4 -14  11          1.23          4.54        10.44 o
  -3 -14  11          1.19          5.17        10.22 o
  -2 -14  11          2.42          5.70        11.05 o
  -1 -14  11          8.58         -1.43         8.04 o
   0 -14  11          0.81          0.56         7.50 o
   1 -14  11          8.22         19.22         9.80 o
   2 -14  11          1.23          2.89         9.87 o
   3 -14  11          3.76         13.43        15.13 o
  -5 -13  11         12.51          5.98        10.78 o
  -4 -13  11          0.79          0.27         8.83 o
  -3 -13  11          4.70         -0.09         9.73 o
  -2 -13  11         15.18         25.78         9.67 o
  -1 -13  11          5.11          7.77         8.99 o
   0 -13  11          4.41          7.96         7.82 o
   1 -13  11         17.15         14.20         8.27 o
   2 -13  11          0.39         -4.32         9.58 o
   3 -13  11          3.59          7.44        16.18 o
   4 -13  11          7.41         16.84        27.82 o
  -5 -12  11          8.65         12.00        10.20 o
  -4 -12  11          0.80          6.07         9.06 o
  -3 -12  11         16.92         20.10         9.72 o
  -2 -12  11          5.11         22.94        10.80 o
  -1 -12  11          5.88         10.29         9.36 o
   0 -12  11          0.20          8.42         9.30 o
   1 -12  11         11.37         15.31         8.03 o
   2 -12  11          1.11          4.86         9.84 o
   3 -12  11          2.38          1.58        10.13 o
   4 -12  11          1.68          4.72        27.74 o
  -5 -11  11         10.16          7.80        11.52 o
  -4 -11  11          1.29          7.28        10.03 o
  -3 -11  11         11.57         21.85        11.00 o
  -2 -11  11          0.85          6.86         7.98 o
  -1 -11  11          9.09         19.73         8.05 o
   0 -11  11          5.46          5.78         8.69 o
   1 -11  11         47.77         46.89         7.52 o
   2 -11  11          6.40         11.25         8.60 o
   3 -11  11          1.06          7.74        10.32 o
   4 -11  11          2.53          5.21        26.84 o
  -6 -10  11          1.26          4.36        12.68 o
  -5 -10  11          2.24          9.26        11.72 o
  -4 -10  11          6.19         10.44         9.36 o
  -3 -10  11         27.36         34.09         9.45 o
  -2 -10  11          6.12         10.98        10.35 o
  -1 -10  11          5.81         10.98         9.88 o
   0 -10  11         33.23         39.85         8.20 o
   1 -10  11        114.16        114.53         8.31 o
   2 -10  11          6.46          9.98         8.91 o
   3 -10  11          0.94          0.80         9.90 o
   4 -10  11          2.85          7.48        26.84 o
  -6  -9  11          0.51         -2.18        12.51 o
  -5  -9  11         14.65          4.02        11.68 o
  -4  -9  11         16.12         29.19        10.67 o
  -3  -9  11          1.54          9.09         8.85 o
  -2  -9  11         21.95         29.68         8.15 o
  -1  -9  11         17.39         28.55         9.95 o
   0  -9  11         20.76         25.86         8.67 o
   1  -9  11         86.67         90.75         8.83 o
   2  -9  11          3.75          7.75         8.40 o
   3  -9  11         11.61          9.74        11.14 o
   4  -9  11          4.39          5.94        34.49 o
  -6  -8  11          0.07          4.11        14.64 o
  -5  -8  11          8.24         19.44         9.98 o
  -4  -8  11         13.34         16.88         8.76 o
  -3  -8  11         19.85         22.20         9.10 o
  -2  -8  11          7.34         20.61        10.32 o
  -1  -8  11        146.86        158.40        16.48 o
   0  -8  11         15.69         15.07         8.94 o
   1  -8  11          7.27         11.04        10.54 o
   2  -8  11          1.95         -0.81         8.72 o
   3  -8  11          0.43          8.86        12.21 o
   4  -8  11          2.27          0.16        42.05 o
  -6  -7  11          1.82          5.72        14.47 o
  -5  -7  11          7.79          9.07         9.55 o
  -4  -7  11         33.87         36.01         9.23 o
  -3  -7  11          6.65          0.96        11.32 o
  -2  -7  11         36.99         37.29        10.13 o
  -1  -7  11         83.02         89.24        10.44 o
   0  -7  11         62.73         63.52        10.40 o
   1  -7  11          1.96          9.10        11.51 o
   2  -7  11         54.57         54.11         7.87 o
   3  -7  11          0.53          8.65        11.84 o
  -6  -6  11          0.26         -0.91        14.12 o
  -5  -6  11          3.52         10.20        10.59 o
  -4  -6  11         22.66         21.21        10.23 o
  -3  -6  11         26.63         26.11        11.79 o
  -2  -6  11         38.44         46.51        10.22 o
  -1  -6  11        183.64        181.40        11.28 o
   0  -6  11          5.77          3.34        10.04 o
   1  -6  11         13.55         18.28        10.35 o
   2  -6  11         48.25         52.61        10.02 o
   3  -6  11         40.18         42.55        12.40 o
  -6  -5  11          0.30          5.10        11.16 o
  -5  -5  11         15.22         13.81        12.96 o
  -4  -5  11          5.67          1.03        16.76 o
  -3  -5  11          3.97          7.80        11.67 o
  -2  -5  11         71.23         74.27        10.32 o
  -1  -5  11         17.72         27.85        10.55 o
   0  -5  11         15.08         23.21         9.82 o
   1  -5  11          2.91          6.11        11.20 o
   2  -5  11         53.07         58.12         9.40 o
   3  -5  11         81.61         69.79        16.28 o
  -6  -4  11          3.46          9.94        17.04 o
  -5  -4  11          3.34          6.09        12.88 o
  -4  -4  11         10.18          5.61         8.60 o
  -3  -4  11         45.96         57.93        12.21 o
  -2  -4  11         28.64         18.49        11.65 o
  -1  -4  11         26.80         29.97         9.71 o
   0  -4  11          6.23          9.23         9.62 o
   1  -4  11          1.73          7.36        10.22 o
   2  -4  11         21.41         23.49        12.59 o
   3  -4  11         27.37         26.74        11.04 o
  -6  -3  11          2.34          1.49        13.45 o
  -5  -3  11          6.49          3.19        13.20 o
  -4  -3  11          5.55          5.81        10.14 o
  -3  -3  11         48.11         58.27        13.10 o
  -2  -3  11          0.03         -1.79         8.13 o
  -1  -3  11          6.86          5.48         8.02 o
   0  -3  11         11.92         19.02         8.46 o
   1  -3  11          0.94          1.52        10.77 o
   2  -3  11         20.24         13.46        12.50 o
   3  -3  11         12.92         13.25        11.45 o
  -7  -2  11          0.05          8.84        15.50 o
  -6  -2  11          2.37          9.57        11.46 o
  -5  -2  11          8.62         16.11        13.40 o
  -4  -2  11          6.54          9.27        10.45 o
  -3  -2  11         36.00         43.32        12.10 o
  -2  -2  11          3.56         13.41        11.70 o
  -1  -2  11         14.47         13.88        11.53 o
   0  -2  11         24.45         21.85         8.48 o
   1  -2  11          6.43          2.82        11.03 o
   2  -2  11         26.69         25.55        14.11 o
   3  -2  11         65.58         66.39        14.04 o
   4  -2  11         45.62         38.17        25.45 o
  -7  -1  11          0.77          6.18        13.35 o
  -6  -1  11          6.28         -7.47        11.46 o
  -5  -1  11          0.90         -9.79        13.73 o
  -4  -1  11          2.60          3.23         9.99 o
  -3  -1  11         52.99         60.26        12.19 o
  -2  -1  11          5.99          2.67         9.27 o
  -1  -1  11          9.51         13.19         9.62 o
   0  -1  11         43.86         53.01        10.88 o
   1  -1  11          3.00          2.35        11.79 o
   2  -1  11         11.35         21.15        12.54 o
   3  -1  11         36.38         41.48        11.70 o
   4  -1  11         42.18         42.47        20.91 o
  -7   0  11          0.22         15.25        15.67 o
  -6   0  11          1.29          4.29        13.54 o
  -5   0  11          0.38          9.22        13.14 o
  -4   0  11         27.13         51.83        12.39 o
  -3   0  11          3.40          0.18        10.49 o
  -2   0  11         16.00         27.91         9.34 o
  -1   0  11          5.97          4.15        11.44 o
   0   0  11         38.68         51.37        12.04 o
   1   0  11          5.92         10.16        12.28 o
   2   0  11          0.30          0.38        12.27 o
   3   0  11         37.28         55.31        17.02 o
   4   0  11         14.24          7.53        18.25 o
   5   0  11          1.83          7.14        27.06 o
  -7   1  11          0.77         12.25        15.75 o
  -6   1  11          6.28          3.73        11.71 o
  -5   1  11          0.90         22.62        13.09 o
  -4   1  11          2.59         -0.57        10.37 o
  -3   1  11         53.04         36.41        10.10 o
  -2   1  11          6.03          3.93        11.42 o
  -1   1  11          9.52          8.41         8.33 o
   0   1  11         43.85         56.35        11.73 o
   1   1  11          2.99          6.97        11.88 o
   2   1  11         11.35          9.49        12.68 o
   3   1  11         36.39         41.84        13.10 o
   4   1  11         42.17         51.06        17.11 o
   5   1  11          0.10          1.83        21.02 o
  -7   2  11          0.05          8.75        16.13 o
  -6   2  11          2.37          6.14        11.56 o
  -5   2  11          8.63          8.97        13.49 o
  -4   2  11          6.55         11.61        12.59 o
  -3   2  11         35.95         33.94         9.95 o
  -2   2  11          3.55         13.69        11.69 o
  -1   2  11         14.46         19.74        11.41 o
   0   2  11         24.48         22.11        10.34 o
   1   2  11          6.45          8.24        11.86 o
   2   2  11         26.65         27.14        13.67 o
   3   2  11         65.58         67.26        13.26 o
   4   2  11         45.61         41.17        15.39 o
   5   2  11          1.47          9.35        19.75 o
  -6   3  11          2.34         22.35        13.97 o
  -5   3  11          6.49         16.53        13.63 o
  -4   3  11          5.54          3.64        12.28 o
  -3   3  11         48.06         66.16        12.34 o
  -2   3  11          0.04         13.43        11.76 o
  -1   3  11          6.87         19.51        11.63 o
   0   3  11         11.90         14.39         8.34 o
   1   3  11          0.95          2.55        12.33 o
   2   3  11         20.26         15.34        12.35 o
   3   3  11         12.95         15.59        13.78 o
   4   3  11         47.55         45.57        15.36 o
   5   3  11          3.49          6.00        18.78 o
  -6   4  11          3.46          5.74        14.06 o
  -5   4  11          3.34         28.99        13.60 o
  -4   4  11         10.20         12.89        17.24 o
  -3   4  11         45.98         28.47        12.48 o
  -2   4  11         28.59         14.93         9.78 o
  -1   4  11         26.77         28.82         9.78 o
   0   4  11          6.24         13.69         9.81 o
   1   4  11          1.74          5.58         9.39 o
   2   4  11         21.45         29.48        13.45 o
   3   4  11         27.38         27.32        12.98 o
   4   4  11          2.81          2.66        12.97 o
   5   4  11          2.93         -2.25        15.51 o
  -6   5  11          0.30         -1.64        11.32 o
  -5   5  11         15.22         11.04        13.18 o
  -4   5  11          5.65          6.56        12.42 o
  -3   5  11          3.98         21.73        12.16 o
  -2   5  11         71.23         75.29         8.73 o
  -1   5  11         17.69         18.90         8.44 o
   0   5  11         15.09         18.72         9.90 o
   1   5  11          2.91         10.38        11.10 o
   2   5  11         53.06         26.75        13.52 o
   3   5  11         81.58         60.79        14.45 o
   4   5  11          0.73          2.93        13.18 o
   5   5  11          1.06          4.17        13.65 o
  -6   6  11          0.26         -5.52        11.56 o
  -5   6  11          3.52          8.39        10.70 o
  -4   6  11         22.65         25.83        10.33 o
  -3   6  11         26.62         26.07         9.98 o
  -2   6  11         38.47         42.35         9.96 o
  -1   6  11        183.61        179.28        12.29 o
   0   6  11          5.76         16.47         9.93 o
   1   6  11         13.55          6.16        11.04 o
   2   6  11         48.24         37.94        11.58 o
   3   6  11         40.20         30.43        13.47 o
   4   6  11          5.83          1.49        14.00 o
   5   6  11          4.72          7.91        13.25 o
  -6   7  11          1.82         17.79        11.96 o
  -5   7  11          7.80         19.86         8.44 o
  -4   7  11         33.86         25.10         8.18 o
  -3   7  11          6.62          9.33        10.14 o
  -2   7  11         36.98         29.04         9.98 o
  -1   7  11         83.05         88.92        10.14 o
   0   7  11         62.73         60.72         8.27 o
   1   7  11          1.96          8.06         9.61 o
   2   7  11         54.57         60.14        11.55 o
   3   7  11          0.53          4.65        14.74 o
   4   7  11          1.41         13.45        12.21 o
   5   7  11          7.49          7.03        14.21 o
  -6   8  11          0.07          3.79        10.68 o
  -5   8  11          8.24          8.98         9.93 o
  -4   8  11         13.35         25.67         9.37 o
  -3   8  11         19.87         13.28         8.87 o
  -2   8  11          7.34          1.21         7.84 o
  -1   8  11        146.83        139.35        13.63 o
   0   8  11         15.68         10.98        10.18 o
   1   8  11          7.26          6.35        11.40 o
   2   8  11          1.95         10.15        11.57 o
   3   8  11          0.43          0.01        14.66 o
   4   8  11          2.26          7.64        12.54 o
   5   8  11          4.61         11.83        13.28 o
  -6   9  11          0.51          4.21         9.71 o
  -5   9  11         14.65         13.09        12.06 o
  -4   9  11         16.13         20.72        10.86 o
  -3   9  11          1.54         -0.81        10.14 o
  -2   9  11         21.92         28.82        10.03 o
  -1   9  11         17.40         18.99         8.92 o
   0   9  11         20.78         36.53        10.51 o
   1   9  11         86.70         79.66         8.69 o
   2   9  11          3.76          2.35        11.30 o
   3   9  11         11.60          7.06        13.78 o
   4   9  11          4.39          8.41        12.17 o
  -6  10  11          1.26         -2.46        12.80 o
  -5  10  11          2.24         -5.20         9.88 o
  -4  10  11          6.19         12.54        10.62 o
  -3  10  11         27.36         19.85        10.89 o
  -2  10  11          6.12         14.02         8.75 o
  -1  10  11          5.79          2.21         8.33 o
   0  10  11         33.20         43.01        10.23 o
   1  10  11        114.16        103.14        10.11 o
   2  10  11          6.45         15.30        10.03 o
   3  10  11          0.94          1.19        15.28 o
   4  10  11          2.85         15.29        11.95 o
  -5  11  11         10.17          6.48         9.35 o
  -4  11  11          1.29          5.41         8.33 o
  -3  11  11         11.56         10.08        10.89 o
  -2  11  11          0.85         10.72        10.35 o
  -1  11  11          9.08         16.53         9.12 o
   0  11  11          5.46          6.17        10.47 o
   1  11  11         47.76         54.71         9.89 o
   2  11  11          6.41          6.47        10.23 o
   3  11  11          1.06          9.05        14.34 o
   4  11  11          2.53         12.18        13.41 o
  -5  12  11          8.65         12.40        10.65 o
  -4  12  11          0.80          6.00        11.29 o
  -3  12  11         16.92         24.24         9.30 o
  -2  12  11          5.11         -1.09         9.34 o
  -1  12  11          5.89         15.11         9.48 o
   0  12  11          0.21          2.69        10.72 o
   1  12  11         11.37         15.68         9.52 o
   2  12  11          1.11          7.32         9.09 o
   3  12  11          2.38         16.94        14.66 o
   4  12  11          1.68          7.14        12.80 o
  -5  13  11         12.51         18.19        10.94 o
  -4  13  11          0.79         16.17        11.45 o
  -3  13  11          4.70          3.87         9.43 o
  -2  13  11         15.16         22.58        10.97 o
  -1  13  11          5.12         13.83         8.55 o
   0  13  11          4.41          5.58        11.00 o
   1  13  11         17.15         17.41        10.35 o
   2  13  11          0.39          5.90         8.47 o
   3  13  11          3.60          2.85        11.56 o
   4  13  11          7.41         15.96        13.23 o
  -5  14  11          0.66         -6.43        13.21 o
  -4  14  11          1.22         11.02        11.99 o
  -3  14  11          1.19          9.27         9.76 o
  -2  14  11          2.42          4.44        11.05 o
  -1  14  11          8.59          9.65        10.68 o
   0  14  11          0.81         17.21         9.34 o
   1  14  11          8.23         10.67         8.85 o
   2  14  11          1.23          0.53         8.91 o
   3  14  11          3.76          8.29        13.46 o
  -4  15  11          0.08         -7.79        12.54 o
  -3  15  11          0.16          2.60        10.20 o
  -2  15  11          2.37          3.93        11.62 o
  -1  15  11          1.21          4.60        11.42 o
   0  15  11          4.75          0.42        11.06 o
   1  15  11          1.75          5.44         7.71 o
   2  15  11          0.38          1.55         8.61 o
   3  15  11          0.24         -2.57        10.16 o
  -4  16  11          0.78          0.01        11.13 o
  -3  16  11          0.07          0.03        10.43 o
  -2  16  11          5.78          5.45        10.38 o
  -1  16  11          2.81          0.89        10.07 o
   0  16  11          2.53          1.61        11.72 o
   1  16  11          2.17          7.88         7.90 o
   2  16  11          0.98         16.30         9.62 o
  -3  17  11          0.53         -4.34        12.70 o
  -2  17  11          1.25          1.80        12.18 o
  -1  17  11          5.62          7.83        10.56 o
   0  17  11          2.12          8.23         8.48 o
   1  17  11          1.92         -3.14         8.98 o
   2  17  11          4.64          9.99         9.39 o
  -2  18  11          2.28          3.13         9.78 o
  -1  18  11          1.55         -3.31        10.52 o
   0  18  11          0.70         16.72         9.28 o
   1  18  11          0.17          1.63         8.82 o
  -1  19  11          0.82          6.22         9.32 o
   0  19  11          0.92          4.29         7.70 o
  -2 -18  12          0.52          4.99        10.92 o
  -1 -18  12          0.66          9.45         9.94 o
   0 -18  12          1.12         -1.17         8.67 o
  -3 -17  12          0.17          5.26        10.16 o
  -2 -17  12          2.39          2.36        10.41 o
  -1 -17  12          1.73          7.63         9.39 o
   0 -17  12          0.18         13.27        10.08 o
   1 -17  12          0.90          6.39         9.89 o
  -3 -16  12          1.32         12.94         9.24 o
  -2 -16  12          2.81         -0.41        10.15 o
  -1 -16  12          2.02          1.42         8.07 o
   0 -16  12          0.42          4.23        11.03 o
   1 -16  12          1.63         -5.53         8.75 o
   2 -16  12          0.16         11.76         9.56 o
  -4 -15  12          0.62          4.52         8.65 o
  -3 -15  12          0.17          5.82        10.59 o
  -2 -15  12          2.09          0.56         9.91 o
  -1 -15  12          1.67          5.01         9.48 o
   0 -15  12          7.47          4.31         8.54 o
   1 -15  12          0.37          4.04        10.28 o
   2 -15  12          0.05         12.37        10.48 o
  -4 -14  12          0.24         -7.63        11.01 o
  -3 -14  12          7.69         17.72        12.16 o
  -2 -14  12          1.61         21.99        11.67 o
  -1 -14  12          0.07          6.58         9.31 o
   0 -14  12          4.77         10.48         9.06 o
   1 -14  12          0.28          4.08         9.00 o
   2 -14  12          1.25          4.03        10.41 o
   3 -14  12          2.09         10.47        17.31 o
  -5 -13  12          0.17         -2.97        12.99 o
  -4 -13  12          0.19         11.61        11.59 o
  -3 -13  12          1.36          7.03        11.45 o
  -2 -13  12         13.73         20.53        10.93 o
  -1 -13  12          5.05          6.27         8.28 o
   0 -13  12          0.29          1.68         8.95 o
   1 -13  12          1.10          9.07         8.44 o
   2 -13  12          0.21          6.98        10.12 o
   3 -13  12          0.53          1.74        10.69 o
  -5 -12  12          2.28          9.07        10.80 o
  -4 -12  12          0.17          7.42        11.40 o
  -3 -12  12         11.38         15.50        11.19 o
  -2 -12  12         22.41         29.25         8.57 o
  -1 -12  12          8.19          6.77        10.30 o
   0 -12  12         11.47         21.33         8.81 o
   1 -12  12         24.78         36.07         9.30 o
   2 -12  12          0.04          2.24        10.00 o
   3 -12  12          3.01          0.33         9.35 o
  -5 -11  12         20.40         28.62        12.19 o
  -4 -11  12          3.71         11.93        11.34 o
  -3 -11  12          0.59         -4.94         9.44 o
  -2 -11  12          0.93          2.40         9.55 o
  -1 -11  12          0.94         13.63        10.50 o
   0 -11  12          7.10          2.19         9.57 o
   1 -11  12         14.83         14.79         8.11 o
   2 -11  12          8.35          9.59         8.43 o
   3 -11  12          1.11         -0.20        10.28 o
   4 -11  12          2.41         14.32        36.28 o
  -5 -10  12         20.62         20.79        11.85 o
  -4 -10  12         48.87         40.60        10.00 o
  -3 -10  12         17.86          8.83         9.44 o
  -2 -10  12          2.73          3.50         9.03 o
  -1 -10  12         13.28         26.05         8.05 o
   0 -10  12          0.10          3.81        11.37 o
   1 -10  12         32.21         30.74         9.53 o
   2 -10  12          0.95         -1.29         8.05 o
   3 -10  12          0.38          1.08        10.59 o
  -6  -9  12          0.12          8.10        11.06 o
  -5  -9  12          1.45          1.38         9.83 o
  -4  -9  12          8.52         18.09         8.22 o
  -3  -9  12          2.72          3.07         8.47 o
  -2  -9  12          0.10         29.69        10.17 o
  -1  -9  12         25.34         24.55         7.76 o
   0  -9  12         34.58         43.02        10.53 o
   1  -9  12          1.39          8.14         8.78 o
   2  -9  12          4.95         11.01         8.68 o
   3  -9  12          0.49         12.07        13.90 o
  -6  -8  12          0.04         16.28        10.79 o
  -5  -8  12          0.23         16.03        10.02 o
  -4  -8  12         10.41          1.12         9.62 o
  -3  -8  12         42.21         32.71         9.27 o
  -2  -8  12         47.23         44.36        10.33 o
  -1  -8  12         10.73         16.36        10.14 o
   0  -8  12          3.41         15.07        10.19 o
   1  -8  12          2.11          6.24        10.11 o
   2  -8  12         16.41         13.81         8.36 o
   3  -8  12          7.29          9.50        12.43 o
  -6  -7  12          0.04         -0.73        14.98 o
  -5  -7  12         15.09         -0.22        14.56 o
  -4  -7  12        100.19         79.56        13.41 o
  -3  -7  12         39.05         30.02         9.23 o
  -2  -7  12         11.24         13.88        10.22 o
  -1  -7  12         26.36         26.72         7.17 o
   0  -7  12         18.68         15.51        10.91 o
   1  -7  12          7.53          9.13         8.80 o
   2  -7  12          3.19          4.75         8.90 o
   3  -7  12          0.91          6.61        12.79 o
  -6  -6  12          0.55         10.89        12.21 o
  -5  -6  12          1.67         -9.03        13.69 o
  -4  -6  12        166.48        165.08        14.15 o
  -3  -6  12         33.67         35.27        10.07 o
  -2  -6  12         56.93         60.17         9.17 o
  -1  -6  12        177.21        195.65        18.44 o
   0  -6  12         61.48         60.34        10.39 o
   1  -6  12          6.33          7.64         8.88 o
   2  -6  12          0.46         11.77         9.99 o
   3  -6  12         20.62         14.71        12.53 o
  -6  -5  12          0.89          6.76        14.49 o
  -5  -5  12          0.98         13.25        12.81 o
  -4  -5  12         11.16         13.46        13.03 o
  -3  -5  12         16.58         25.05         9.98 o
  -2  -5  12         25.67         20.64         7.97 o
  -1  -5  12        116.19        129.02        10.58 o
   0  -5  12          8.98          6.29        10.28 o
   1  -5  12          8.52         13.26         8.90 o
   2  -5  12          8.32          6.31         9.13 o
   3  -5  12          5.69          6.21        10.70 o
  -6  -4  12          4.04         12.80        14.67 o
  -5  -4  12          4.39         19.93        10.73 o
  -4  -4  12          5.22          7.13        10.53 o
  -3  -4  12         18.54         21.38        10.21 o
  -2  -4  12          9.64          6.53        10.02 o
  -1  -4  12         42.67         37.22         9.03 o
   0  -4  12          9.45         12.83        10.20 o
   1  -4  12         19.39         13.48         8.90 o
   2  -4  12          3.05         -0.98        13.52 o
   3  -4  12         16.95         17.28        11.47 o
  -6  -3  12          0.43         16.63        14.67 o
  -5  -3  12          0.44          6.58        10.91 o
  -4  -3  12         67.05         80.47        12.69 o
  -3  -3  12         43.67         45.67         9.75 o
  -2  -3  12        220.47        234.59        18.34 o
  -1  -3  12          9.51         10.31         8.93 o
   0  -3  12         68.03         55.96         8.95 o
   1  -3  12         22.18         21.25        10.93 o
   2  -3  12          0.41          6.94        13.34 o
   3  -3  12         27.24         21.62        10.96 o
  -6  -2  12          0.63         12.96        11.53 o
  -5  -2  12          6.49         -2.87        11.17 o
  -4  -2  12         66.45         83.97        13.71 o
  -3  -2  12        301.04        296.03        11.62 o
  -2  -2  12         56.70         45.93        10.66 o
  -1  -2  12          4.98          6.72         9.97 o
   0  -2  12         16.26         13.25         8.58 o
   1  -2  12         19.94         29.00        11.33 o
   2  -2  12          5.50          2.62        12.39 o
   3  -2  12          2.42         13.98        12.34 o
   4  -2  12         12.30         14.91        23.71 o
  -6  -1  12          0.53        -13.04        20.90 o
  -5  -1  12         19.56         29.62        13.83 o
  -4  -1  12          8.45         17.85        12.44 o
  -3  -1  12         16.53         16.74        11.82 o
  -2  -1  12        163.40        153.16         9.72 o
  -1  -1  12         24.82         17.15        11.62 o
   0  -1  12         29.53         25.52         8.77 o
   1  -1  12         18.16         24.84        11.91 o
   2  -1  12          1.00         12.94        15.24 o
   3  -1  12         11.98         20.14        11.12 o
   4  -1  12          4.01          5.09        18.81 o
  -6   0  12          4.27         20.05        13.94 o
  -5   0  12          5.21          2.28        13.89 o
  -4   0  12          0.00         -0.17        10.01 o
  -3   0  12         16.06         22.33        11.79 o
  -2   0  12          4.86          5.55         8.39 o
  -1   0  12          4.08         11.23        11.73 o
   0   0  12          5.85          2.88        10.17 o
   1   0  12          7.37         15.24        12.74 o
   2   0  12          0.64          6.06        12.74 o
   3   0  12          0.53          5.29        11.15 o
   4   0  12          9.33          8.31        17.37 o
   5   0  12          0.00          4.39        27.86 o
  -6   1  12          0.53          8.26        14.10 o
  -5   1  12         19.56         27.04        13.25 o
  -4   1  12          8.45         14.03        10.78 o
  -3   1  12         16.56         13.77         8.39 o
  -2   1  12        163.43        158.75         9.46 o
  -1   1  12         24.80         16.67        11.64 o
   0   1  12         29.55         27.36        14.36 o
   1   1  12         18.15         23.32        11.89 o
   2   1  12          1.00          3.58        12.57 o
   3   1  12         11.98         16.53        13.15 o
   4   1  12          4.01          5.19        17.51 o
   5   1  12          4.32         -0.27        19.97 o
  -6   2  12          0.63          5.76        14.26 o
  -5   2  12          6.48         23.60        13.45 o
  -4   2  12         66.44         72.15        12.74 o
  -3   2  12        301.03        308.44        27.13 o
  -2   2  12         56.68         54.35        10.30 o
  -1   2  12          4.99         11.42         9.87 o
   0   2  12         16.24         14.66        10.19 o
   1   2  12         19.95         18.74        12.01 o
   2   2  12          5.51         -0.91        13.49 o
   3   2  12          2.42          5.51        12.08 o
   4   2  12         12.30         10.49        25.13 o
   5   2  12          0.97          4.80        19.73 o
  -6   3  12          0.43         -3.42        11.38 o
  -5   3  12          0.44         -4.84        11.20 o
  -4   3  12         67.05         57.71        12.85 o
  -3   3  12         43.67         54.02        12.22 o
  -2   3  12        220.46        216.69        13.37 o
  -1   3  12          9.55         -1.22         8.69 o
   0   3  12         68.02         71.14         9.26 o
   1   3  12         22.18         14.55         9.67 o
   2   3  12          0.41          5.27        13.55 o
   3   3  12         27.23         21.59        11.64 o
   4   3  12          1.21         13.91        24.32 o
   5   3  12          0.46          3.58        19.40 o
  -6   4  12          4.04         11.51        14.48 o
  -5   4  12          4.39          7.96        13.47 o
  -4   4  12          5.23         19.98        13.83 o
  -3   4  12         18.54         21.76         8.53 o
  -2   4  12          9.65         -2.47         9.78 o
  -1   4  12         42.65         42.26        10.07 o
   0   4  12          9.45          2.63         8.94 o
   1   4  12         19.39          8.48        11.82 o
   2   4  12          3.04          9.85        13.68 o
   3   4  12         16.94         15.63        14.86 o
   4   4  12          2.78         12.77        18.79 o
   5   4  12          2.36          2.59        19.30 o
  -6   5  12          0.89         -2.04        10.15 o
  -5   5  12          0.98         15.29        10.98 o
  -4   5  12         11.16          7.90        10.53 o
  -3   5  12         16.57         16.55         8.62 o
  -2   5  12         25.67         29.44         8.00 o
  -1   5  12        116.20        124.33        10.78 o
   0   5  12          8.97          8.72        10.08 o
   1   5  12          8.52         14.59         9.32 o
   2   5  12          8.32         13.95        13.45 o
   3   5  12          5.69          7.86        15.39 o
   4   5  12         12.74          9.76        19.28 o
   5   5  12          5.40          0.51        16.53 o
  -6   6  12          0.55          7.05        11.88 o
  -5   6  12          1.67         10.12         9.77 o
  -4   6  12        166.48        170.40        10.25 o
  -3   6  12         33.70         35.57        10.05 o
  -2   6  12         56.91         52.87         8.10 o
  -1   6  12        177.18        172.34        10.96 o
   0   6  12         61.46         64.18        10.46 o
   1   6  12          6.34          4.54         9.27 o
   2   6  12          0.46         13.77        14.48 o
   3   6  12         20.62         32.63        15.98 o
   4   6  12          3.49          1.08        16.36 o
   5   6  12          4.36          1.00        14.51 o
  -6   7  12          0.04         12.33        12.23 o
  -5   7  12         15.08         13.10        10.11 o
  -4   7  12        100.20         94.47         9.59 o
  -3   7  12         39.05         33.87         8.84 o
  -2   7  12         11.25         12.17         8.48 o
  -1   7  12         26.37         28.20        10.14 o
   0   7  12         18.68         16.16         9.09 o
   1   7  12          7.53         11.73        11.11 o
   2   7  12          3.20         -6.68        14.38 o
   3   7  12          0.91          5.10        13.74 o
   4   7  12          2.07          5.63        13.00 o
  -6   8  12          0.04          4.48        10.79 o
  -5   8  12          0.23         -0.76        11.57 o
  -4   8  12         10.41         23.14         9.03 o
  -3   8  12         42.20         52.22        10.77 o
  -2   8  12         47.22         47.64         8.96 o
  -1   8  12         10.74         25.71        10.04 o
   0   8  12          3.40          9.86        10.74 o
   1   8  12          2.11          6.03        11.38 o
   2   8  12         16.42          4.45        13.53 o
   3   8  12          7.29          9.59        13.46 o
   4   8  12          2.06         -0.65        12.78 o
  -6   9  12          0.12          3.47        12.47 o
  -5   9  12          1.45         -1.79        11.69 o
  -4   9  12          8.52          6.00         9.06 o
  -3   9  12          2.72         12.31         9.12 o
  -2   9  12          0.10         -7.74        10.14 o
  -1   9  12         25.34         46.24        10.19 o
   0   9  12         34.56         44.64        10.46 o
   1   9  12          1.39          3.38        10.81 o
   2   9  12          4.95          9.94        11.21 o
   3   9  12          0.49         -6.75        15.70 o
   4   9  12          0.87          7.40        13.06 o
  -5  10  12         20.62         18.38        11.67 o
  -4  10  12         48.87         48.44        11.45 o
  -3  10  12         17.86         19.76        10.91 o
  -2  10  12          2.73          6.06         9.08 o
  -1  10  12         13.28         17.18        10.48 o
   0  10  12          0.10         -4.27         9.87 o
   1  10  12         32.20         25.03        10.14 o
   2  10  12          0.96         -2.11        10.21 o
   3  10  12          0.38          3.80        15.86 o
   4  10  12          1.63         11.23        12.53 o
  -5  11  12         20.39         18.57         9.63 o
  -4  11  12          3.71         -1.39         9.76 o
  -3  11  12          0.59         -0.29         9.67 o
  -2  11  12          0.93         -1.94         9.32 o
  -1  11  12          0.93          7.68         9.06 o
   0  11  12          7.12          8.34        10.86 o
   1  11  12         14.84         19.83        11.47 o
   2  11  12          8.35          8.99        10.40 o
   3  11  12          1.11          7.30        14.86 o
   4  11  12          2.41          0.70        13.32 o
  -5  12  12          2.28         10.25        10.83 o
  -4  12  12          0.17          2.80        11.63 o
  -3  12  12         11.37          7.28        10.01 o
  -2  12  12         22.40         25.72        10.72 o
  -1  12  12          8.20         13.35        10.49 o
   0  12  12         11.47         12.50        10.58 o
   1  12  12         24.76         26.59        11.41 o
   2  12  12          0.04          3.55         9.76 o
   3  12  12          3.01         -6.66        16.59 o
  -5  13  12          0.17          5.67         9.94 o
  -4  13  12          0.19          5.57        12.11 o
  -3  13  12          1.36          5.80        11.40 o
  -2  13  12         13.74         15.45        11.15 o
  -1  13  12          5.04          5.77        10.64 o
   0  13  12          0.29          1.08        10.90 o
   1  13  12          1.09         10.82         9.90 o
   2  13  12          0.21          3.99         8.46 o
   3  13  12          0.53         -0.99        15.41 o
  -4  14  12          0.24         15.53        10.79 o
  -3  14  12          7.70          3.09        10.57 o
  -2  14  12          1.61         -1.07        11.58 o
  -1  14  12          0.07          5.92        11.50 o
   0  14  12          4.76          3.38         9.80 o
   1  14  12          0.28          8.49         9.32 o
   2  14  12          1.25          6.96         9.31 o
   3  14  12          2.09          4.82        12.41 o
  -4  15  12          0.62         -6.78        10.07 o
  -3  15  12          0.17          8.71        11.96 o
  -2  15  12          2.09          5.95        11.74 o
  -1  15  12          1.67         12.23         9.86 o
   0  15  12          7.48          5.64        11.63 o
   1  15  12          0.37          3.52         9.26 o
   2  15  12          0.05          6.09         8.78 o
  -3  16  12          1.32         11.96        11.04 o
  -2  16  12          2.81         -0.60         9.66 o
  -1  16  12          2.02         10.76        12.16 o
   0  16  12          0.42         -5.85        11.80 o
   1  16  12          1.63          5.65         8.84 o
   2  16  12          0.16          5.30         9.58 o
  -3  17  12          0.17         13.43        12.95 o
  -2  17  12          2.40         15.12        12.64 o
  -1  17  12          1.72          6.44        10.50 o
   0  17  12          0.18         -0.09        10.73 o
   1  17  12          0.90          7.57         8.35 o
  -2  18  12          0.52          4.03         8.91 o
  -1  18  12          0.66         -3.55        11.07 o
   0  18  12          1.12          2.18         9.97 o
  -2 -17  13          0.24          2.35         9.61 o
  -1 -17  13          0.50          2.76        11.09 o
   0 -17  13          0.06         -3.67        10.09 o
  -3 -16  13          0.77          2.37         9.25 o
  -2 -16  13          3.67          7.32        11.07 o
  -1 -16  13          0.88          8.70        10.04 o
   0 -16  13          0.52          7.99        10.68 o
   1 -16  13          0.97          4.56        10.83 o
  -3 -15  13          2.06          7.45         9.30 o
  -2 -15  13          0.87          7.28        10.41 o
  -1 -15  13          0.80          2.34         9.17 o
   0 -15  13          0.18          2.54         9.80 o
   1 -15  13          0.35          8.76         9.90 o
   2 -15  13          0.37         10.17        11.21 o
  -4 -14  13          0.13          9.09         9.78 o
  -3 -14  13          0.34         11.69         9.16 o
  -2 -14  13          5.67          8.58         9.94 o
  -1 -14  13          5.78         10.56         7.89 o
   0 -14  13          6.18         10.90         8.26 o
   1 -14  13          8.48         18.61         9.14 o
   2 -14  13          1.16          2.19        10.75 o
  -4 -13  13          0.90          4.62        10.89 o
  -3 -13  13          3.93          3.86         8.30 o
  -2 -13  13          1.84         10.97         8.75 o
  -1 -13  13          1.60         12.75        11.03 o
   0 -13  13          0.80          5.04         9.31 o
   1 -13  13          7.79          0.25        10.75 o
   2 -13  13          0.04          1.96        11.19 o
   3 -13  13          0.06          4.17        11.23 o
  -5 -12  13          1.73         -4.08        11.23 o
  -4 -12  13          1.99          9.82        12.04 o
  -3 -12  13          0.79         -0.64         8.76 o
  -2 -12  13         10.51         27.43        12.10 o
  -1 -12  13          7.97         12.08         9.41 o
   0 -12  13         23.83         23.62         7.66 o
   1 -12  13         10.28         14.72         9.49 o
   2 -12  13          0.25         -4.75         9.91 o
   3 -12  13          0.59          2.61        10.86 o
  -5 -11  13          3.09          9.14        11.07 o
  -4 -11  13          1.50         11.03        11.81 o
  -3 -11  13          4.82          1.10         8.48 o
  -2 -11  13          5.78          2.98         9.10 o
  -1 -11  13          6.85          9.97        10.30 o
   0 -11  13          5.66          5.83        10.84 o
   1 -11  13          0.63         15.04         9.23 o
   2 -11  13          0.18          4.41         8.38 o
   3 -11  13          0.92          0.65        11.29 o
  -5 -10  13          3.27         14.97        10.91 o
  -4 -10  13          3.73         11.26        13.83 o
  -3 -10  13          9.54         13.35         9.71 o
  -2 -10  13          5.02         18.45        10.34 o
  -1 -10  13         10.00         14.40         9.42 o
   0 -10  13         11.34         22.57        10.83 o
   1 -10  13          0.13          1.69         8.22 o
   2 -10  13          1.54          6.14         9.17 o
   3 -10  13          0.53          8.60        14.84 o
  -5  -9  13          9.42          9.15        12.26 o
  -4  -9  13         25.62          7.02        11.35 o
  -3  -9  13          0.87         -1.64         9.47 o
  -2  -9  13         18.99         18.96         8.32 o
  -1  -9  13         37.62         42.71        10.64 o
   0  -9  13        111.41        106.44        15.73 o
   1  -9  13          3.25          4.34        11.77 o
   2  -9  13          7.72         12.02         9.58 o
   3  -9  13          0.27         18.99        14.79 o
  -6  -8  13          0.43          5.95        11.13 o
  -5  -8  13          4.37         12.04         9.03 o
  -4  -8  13         63.85         60.53         9.91 o
  -3  -8  13         21.44         26.16         9.60 o
  -2  -8  13          2.66          0.66        10.31 o
  -1  -8  13         69.36         66.30        10.59 o
   0  -8  13         96.25         98.50         9.53 o
   1  -8  13          6.56         10.37         9.31 o
   2  -8  13         21.82         29.65         9.63 o
   3  -8  13          0.70         18.45        12.87 o
  -6  -7  13          1.00         -0.33        15.47 o
  -5  -7  13          2.39         -7.50        13.85 o
  -4  -7  13          4.00         23.10         9.69 o
  -3  -7  13          6.48          9.63         9.03 o
  -2  -7  13         17.73         13.46         9.30 o
  -1  -7  13          7.07          5.11         7.90 o
   0  -7  13         82.48         77.14         9.38 o
   1  -7  13         16.73         29.55        11.75 o
   2  -7  13          4.18          0.53         9.78 o
   3  -7  13          6.15         10.12        10.77 o
  -6  -6  13          0.53          6.28        12.75 o
  -5  -6  13          1.10          6.35        12.65 o
  -4  -6  13          0.44         16.92        10.74 o
  -3  -6  13          7.80          5.82         8.19 o
  -2  -6  13          2.30          6.42        10.00 o
  -1  -6  13         49.94         51.71        10.76 o
   0  -6  13          8.16         17.67        10.78 o
   1  -6  13          2.28         13.37        11.18 o
   2  -6  13          2.08         10.73        10.01 o
   3  -6  13          8.61         11.33        11.65 o
  -6  -5  13          1.09          1.41        12.35 o
  -5  -5  13          2.54         16.03        13.77 o
  -4  -5  13         40.03         42.27        13.31 o
  -3  -5  13         78.00         76.98        12.90 o
  -2  -5  13         29.36         39.23         8.92 o
  -1  -5  13         98.91         97.43         9.33 o
   0  -5  13         12.21         11.48         9.22 o
   1  -5  13          7.08         11.60        10.85 o
   2  -5  13          9.94         22.05        14.19 o
   3  -5  13          0.68          3.60        12.24 o
  -6  -4  13          0.66          2.66        12.24 o
  -5  -4  13          4.48         -0.58        11.15 o
  -4  -4  13         20.16         15.99        10.89 o
  -3  -4  13        273.00        270.42        20.99 o
  -2  -4  13        361.10        343.36        54.09 o
  -1  -4  13        211.62        217.39        11.90 o
   0  -4  13         99.68         85.74        11.10 o
   1  -4  13          4.70          4.67        10.71 o
   2  -4  13          8.25         12.05        14.25 o
   3  -4  13         19.21         23.85        12.13 o
  -6  -3  13          0.28         11.09        14.12 o
  -5  -3  13          3.94          6.11        11.06 o
  -4  -3  13          0.02         17.01        18.14 o
  -3  -3  13        145.25        121.31        12.56 o
  -2  -3  13         88.26        103.06        12.79 o
  -1  -3  13         23.85         26.65        10.62 o
   0  -3  13         16.29         21.35        10.51 o
   1  -3  13         11.33         23.72        11.46 o
   2  -3  13          7.48         18.72        12.74 o
   3  -3  13          5.17          5.14        11.57 o
  -6  -2  13          0.82         -9.35        14.77 o
  -5  -2  13          0.65          7.40        13.66 o
  -4  -2  13          1.57        -10.09        10.79 o
  -3  -2  13          1.93          0.20        11.61 o
  -2  -2  13          5.77         14.37        12.05 o
  -1  -2  13         17.74         13.15        10.37 o
   0  -2  13         18.91         26.93         9.07 o
   1  -2  13          4.04         11.29        11.52 o
   2  -2  13          0.59          1.55        12.51 o
   3  -2  13          1.56          4.72        11.68 o
   4  -2  13          0.50          5.51        23.03 o
  -6  -1  13          0.03          9.93        13.67 o
  -5  -1  13          2.67         19.81        13.23 o
  -4  -1  13         14.95         18.22        12.91 o
  -3  -1  13        216.06        224.98        21.84 o
  -2  -1  13          0.86          1.87        12.14 o
  -1  -1  13         87.17         94.66        13.08 o
   0  -1  13          3.25         15.85         9.74 o
   1  -1  13          8.28         14.93        12.42 o
   2  -1  13          0.92          3.64        12.56 o
   3  -1  13          2.65          3.84        11.81 o
   4  -1  13          4.16          5.79        18.69 o
  -6   0  13          0.38          2.24        11.62 o
  -5   0  13          5.21         14.35        10.85 o
  -4   0  13          0.00         18.46        13.06 o
  -3   0  13          0.79         10.66        13.75 o
  -2   0  13       1104.94       1051.10        73.57 o
  -1   0  13         19.62         13.13        12.11 o
   0   0  13          6.87          5.50        10.39 o
   1   0  13          2.55         10.44        11.34 o
   2   0  13          3.12          6.33        12.74 o
   3   0  13          1.18          2.39        11.91 o
   4   0  13          2.55          9.60        26.03 o
   5   0  13          0.44          1.96        30.60 o
  -6   1  13          0.03          4.22        14.78 o
  -5   1  13          2.67          4.44        12.61 o
  -4   1  13         14.95          8.74        10.80 o
  -3   1  13        216.06        208.75        12.96 o
  -2   1  13          0.86         20.61        12.34 o
  -1   1  13         87.16         96.17        12.76 o
   0   1  13          3.25          8.13         8.84 o
   1   1  13          8.27         17.16        12.71 o
   2   1  13          0.92         -4.13        12.48 o
   3   1  13          2.65          4.20        11.58 o
   4   1  13          4.15          9.60        24.73 o
   5   1  13          0.65          5.88        20.79 o
  -6   2  13          0.82         -1.10        14.33 o
  -5   2  13          0.65         12.37        10.71 o
  -4   2  13          1.58         11.97        10.67 o
  -3   2  13          1.93         10.33         8.40 o
  -2   2  13          5.77         -0.41        10.53 o
  -1   2  13         17.73         15.77        12.77 o
   0   2  13         18.90         18.49        10.26 o
   1   2  13          4.04          8.62        12.31 o
   2   2  13          0.59          5.24        12.91 o
   3   2  13          1.56          8.50        13.35 o
   4   2  13          0.50          1.30        20.82 o
   5   2  13          0.38          7.69        19.79 o
  -6   3  13          0.28          4.79        11.63 o
  -5   3  13          3.94          3.34        13.60 o
  -4   3  13          0.02          5.46        10.86 o
  -3   3  13        145.26        124.82         9.14 o
  -2   3  13         88.25         84.06        12.57 o
  -1   3  13         23.81         27.66         8.15 o
   0   3  13         16.28         20.73         9.12 o
   1   3  13         11.32         14.92         9.84 o
   2   3  13          7.49         18.16        14.07 o
   3   3  13          5.17          1.11        14.61 o
   4   3  13          1.87          9.19        20.99 o
   5   3  13          0.73         -1.44        18.37 o
  -6   4  13          0.66          8.82        15.30 o
  -5   4  13          4.49          3.68        11.36 o
  -4   4  13         20.16         28.74        13.06 o
  -3   4  13        273.00        269.31        10.44 o
  -2   4  13        361.13        360.99        13.65 o
  -1   4  13        211.58        219.64        11.37 o
   0   4  13         99.66         94.19        11.40 o
   1   4  13          4.70          6.39        12.40 o
   2   4  13          8.25          7.49        13.29 o
   3   4  13         19.21         13.48        15.09 o
   4   4  13          4.45         -3.34        20.17 o
  -6   5  13          1.09          9.47         9.52 o
  -5   5  13          2.54         -0.42        13.88 o
  -4   5  13         40.02         25.72        11.12 o
  -3   5  13         78.01         73.01         7.70 o
  -2   5  13         29.36         31.54         8.61 o
  -1   5  13         98.91        102.79        10.90 o
   0   5  13         12.21         14.89         8.95 o
   1   5  13          7.08          8.48        11.58 o
   2   5  13          9.95          8.80        13.22 o
   3   5  13          0.68          3.31        16.41 o
   4   5  13          2.30          0.33        20.58 o
  -6   6  13          0.53          7.97         9.55 o
  -5   6  13          1.11         -1.02        10.94 o
  -4   6  13          0.45         -4.18         8.42 o
  -3   6  13          7.79         19.53        10.23 o
  -2   6  13          2.31         13.85        10.11 o
  -1   6  13         49.94         58.02         9.45 o
   0   6  13          8.16          5.78        10.28 o
   1   6  13          2.28          9.31        11.57 o
   2   6  13          2.08         -4.82        16.72 o
   3   6  13          8.61         14.47        16.36 o
   4   6  13          2.80          3.74        20.34 o
  -6   7  13          0.99          7.51         9.93 o
  -5   7  13          2.38         12.48         8.97 o
  -4   7  13          4.00         16.26         9.22 o
  -3   7  13          6.49         11.81         8.09 o
  -2   7  13         17.73         28.05         8.74 o
  -1   7  13          7.07         12.59         7.70 o
   0   7  13         82.48         77.71         9.52 o
   1   7  13         16.73         22.94        11.22 o
   2   7  13          4.18         13.33        13.08 o
   3   7  13          6.15          2.71        15.94 o
   4   7  13          2.04          2.68        21.15 o
  -6   8  13          0.43          6.11        11.50 o
  -5   8  13          4.38          4.04         9.20 o
  -4   8  13         63.85         74.94         8.84 o
  -3   8  13         21.43         31.29        10.73 o
  -2   8  13          2.68          9.09         8.08 o
  -1   8  13         69.32         60.86        10.41 o
   0   8  13         96.24        112.18        11.91 o
   1   8  13          6.54          4.85        11.53 o
   2   8  13         21.81         15.44        13.11 o
   3   8  13          0.70         10.14        16.51 o
   4   8  13          0.94         -0.20        17.82 o
  -5   9  13          9.42          3.16         9.52 o
  -4   9  13         25.62         22.07         8.69 o
  -3   9  13          0.87          1.08         9.29 o
  -2   9  13         18.97         19.17         9.37 o
  -1   9  13         37.60         39.87        10.48 o
   0   9  13        111.44        108.71        12.04 o
   1   9  13          3.26          2.07        12.81 o
   2   9  13          7.72          6.08        12.06 o
   3   9  13          0.27          2.80        13.43 o
   4   9  13          0.96          6.14        13.46 o
  -5  10  13          3.27         -4.53        10.71 o
  -4  10  13          3.73          4.77         9.88 o
  -3  10  13          9.54          5.11        11.16 o
  -2  10  13          5.01          4.72         8.89 o
  -1  10  13         10.00         19.97         9.16 o
   0  10  13         11.36         15.21         9.33 o
   1  10  13          0.13         -6.65        11.27 o
   2  10  13          1.54          9.77        15.39 o
   3  10  13          0.54         -0.60        11.64 o
   4  10  13          0.59          7.74        14.35 o
  -5  11  13          3.09          2.61        11.25 o
  -4  11  13          1.49         14.86        11.58 o
  -3  11  13          4.82          6.39         8.59 o
  -2  11  13          5.79         11.45         9.03 o
  -1  11  13          6.85         17.68        10.54 o
   0  11  13          5.66          8.35        11.01 o
   1  11  13          0.63          7.63        12.76 o
   2  11  13          0.18          1.02        15.11 o
   3  11  13          0.92         -6.23        14.59 o
  -5  12  13          1.73          5.96         9.06 o
  -4  12  13          1.99         13.01         9.93 o
  -3  12  13          0.79          5.17        11.64 o
  -2  12  13         10.51         23.00         9.43 o
  -1  12  13          7.97         13.64        13.26 o
   0  12  13         23.83         19.43        11.31 o
   1  12  13         10.29         12.21        12.06 o
   2  12  13          0.25          8.82        13.69 o
   3  12  13          0.59          4.92        15.75 o
  -4  13  13          0.90          4.26        10.46 o
  -3  13  13          3.94         -0.80        11.96 o
  -2  13  13          1.84          3.25        11.31 o
  -1  13  13          1.60         12.05         9.62 o
   0  13  13          0.80          7.47        11.44 o
   1  13  13          7.80         13.81        12.51 o
   2  13  13          0.04          2.36         9.91 o
   3  13  13          0.06          3.06        13.82 o
  -4  14  13          0.13          0.19        10.63 o
  -3  14  13          0.34         10.63        10.20 o
  -2  14  13          5.66          6.12        11.41 o
  -1  14  13          5.78          8.44         9.78 o
   0  14  13          6.18         11.23        11.64 o
   1  14  13          8.48         19.14        11.15 o
   2  14  13          1.16          6.69         9.86 o
  -3  15  13          2.06          7.37        10.48 o
  -2  15  13          0.87          6.00        11.88 o
  -1  15  13          0.80         15.33        11.66 o
   0  15  13          0.18         -0.76        10.15 o
   1  15  13          0.35          6.06        12.35 o
   2  15  13          0.37          4.73        10.62 o
  -3  16  13          0.77          6.93        12.68 o
  -2  16  13          3.67          1.09        10.76 o
  -1  16  13          0.89          9.26        12.37 o
   0  16  13          0.52         -5.50        12.27 o
   1  16  13          0.97          5.35         9.30 o
  -2  17  13          0.24         15.31        10.89 o
  -1  17  13          0.50          8.99        12.61 o
   0  17  13          0.06          9.87        10.68 o
  -2 -16  14          0.30          6.89         9.41 o
  -1 -16  14          0.41          0.51        10.80 o
   0 -16  14          0.16          3.15         9.43 o
  -3 -15  14          0.09          7.71        11.06 o
  -2 -15  14          1.11          5.55        12.27 o
  -1 -15  14          0.11          1.71         8.89 o
   0 -15  14          0.26          0.28         9.77 o
   1 -15  14          6.06         -0.04        12.03 o
  -3 -14  14          3.21          4.31        10.30 o
  -2 -14  14          2.53          4.79        11.87 o
  -1 -14  14          0.52         -3.67        11.45 o
   0 -14  14          4.45         15.71         9.97 o
   1 -14  14          6.94          2.08        10.29 o
   2 -14  14          2.72         13.65        13.22 o
  -4 -13  14          1.35          7.04         9.54 o
  -3 -13  14          1.49         13.07        10.58 o
  -2 -13  14          4.10          2.12         9.65 o
  -1 -13  14          0.38          8.11         9.04 o
   0 -13  14          1.26          3.73         8.67 o
   1 -13  14          0.53         -0.70         8.96 o
   2 -13  14          0.21         10.78        10.41 o
  -4 -12  14          0.47         14.60        12.06 o
  -3 -12  14          2.52         13.22        10.42 o
  -2 -12  14          2.83         12.59         9.84 o
  -1 -12  14          3.00         -1.57        11.11 o
   0 -12  14         10.43          1.66        11.39 o
   1 -12  14          4.91         13.28         8.96 o
   2 -12  14          0.42          6.07        10.53 o
   3 -12  14          0.00          1.06        12.14 o
  -5 -11  14          3.86          7.78        11.27 o
  -4 -11  14          0.84          1.67        12.13 o
  -3 -11  14          0.80          9.23        10.11 o
  -2 -11  14          2.10         22.82         9.53 o
  -1 -11  14          1.39         10.58         9.68 o
   0 -11  14         28.54         34.19        10.83 o
   1 -11  14          5.04          9.22         9.68 o
   2 -11  14          1.07          2.45        10.06 o
   3 -11  14          0.24         17.76        16.06 o
  -5 -10  14          2.68          8.70        10.47 o
  -4 -10  14          6.21          8.90        10.38 o
  -3 -10  14          3.18          7.79        11.03 o
  -2 -10  14         10.89         26.95        10.36 o
  -1 -10  14          2.94          2.68        11.01 o
   0 -10  14         58.52         65.35        11.55 o
   1 -10  14         24.34         25.68         9.34 o
   2 -10  14          2.06          8.29         9.85 o
   3 -10  14          0.28         14.99        14.22 o
  -5  -9  14          0.47          8.37        10.81 o
  -4  -9  14         13.59         17.08        11.47 o
  -3  -9  14          2.89          0.27         9.48 o
  -2  -9  14          2.60          4.54         8.35 o
  -1  -9  14         59.45         58.11        10.80 o
   0  -9  14         10.31         13.63        10.94 o
   1  -9  14          3.91         -3.59        10.04 o
   2  -9  14          5.78          9.70        10.48 o
   3  -9  14          0.23         13.17        12.08 o
  -5  -8  14          0.52         13.43         9.69 o
  -4  -8  14          7.86         16.61        11.24 o
  -3  -8  14          5.07          4.27         9.32 o
  -2  -8  14          7.46         12.80        10.37 o
  -1  -8  14         10.30         20.53        10.82 o
   0  -8  14          5.49         12.27        10.81 o
   1  -8  14          9.56         19.86        10.78 o
   2  -8  14          3.47          3.18         9.86 o
   3  -8  14          1.40         -0.37        12.64 o
  -5  -7  14          0.63          6.03        11.18 o
  -4  -7  14         31.39         33.96         8.76 o
  -3  -7  14          2.02          4.70        10.58 o
  -2  -7  14          2.21         12.28         7.87 o
  -1  -7  14         35.20         48.82        10.83 o
   0  -7  14         19.49          3.95         9.79 o
   1  -7  14         17.74         17.57         9.79 o
   2  -7  14          4.09          3.63         9.70 o
   3  -7  14          0.15         -4.45        12.98 o
  -6  -6  14          0.46         16.25        10.85 o
  -5  -6  14          1.59         -0.50        14.06 o
  -4  -6  14         19.26         20.37        14.28 o
  -3  -6  14         28.86         32.93         9.48 o
  -2  -6  14         33.62         39.82        10.55 o
  -1  -6  14        164.54        167.94        13.01 o
   0  -6  14         33.42         31.23         9.31 o
   1  -6  14          2.60          9.00        11.06 o
   2  -6  14          5.58          5.87         9.50 o
   3  -6  14          0.44         10.42        12.99 o
  -6  -5  14          1.88          1.63        15.84 o
  -5  -5  14          3.11          8.88        11.53 o
  -4  -5  14          9.03          9.23        18.22 o
  -3  -5  14         15.50         21.73        10.59 o
  -2  -5  14         31.06         27.60         9.01 o
  -1  -5  14        215.41        216.68        11.38 o
   0  -5  14         27.29         36.27        10.48 o
   1  -5  14          3.32         -0.51        10.50 o
   2  -5  14          4.77         10.66        13.52 o
   3  -5  14          0.16         11.28        11.44 o
  -6  -4  14          0.19         11.23        11.70 o
  -5  -4  14          0.77         10.65        11.31 o
  -4  -4  14          0.07         12.60        10.79 o
  -3  -4  14          4.99          8.37        12.73 o
  -2  -4  14         20.21         16.37         8.70 o
  -1  -4  14          2.21         11.96        10.42 o
   0  -4  14          0.21          7.18        11.14 o
   1  -4  14          1.76         -1.63        11.23 o
   2  -4  14          0.26          4.92        13.05 o
   3  -4  14          1.73          7.22        12.33 o
   4  -4  14          0.57          1.06        21.15 o
  -6  -3  14          1.09          9.79        15.27 o
  -5  -3  14          0.60         10.62        11.21 o
  -4  -3  14          0.82         -2.23        12.49 o
  -3  -3  14         51.56         45.35        12.73 o
  -2  -3  14        137.31        135.40        13.14 o
  -1  -3  14        101.20         91.80         9.56 o
   0  -3  14          1.28          3.14         9.03 o
   1  -3  14          0.25          1.99        11.39 o
   2  -3  14         11.42         18.81        12.99 o
   3  -3  14          0.71          3.76        11.13 o
   4  -3  14          3.01          3.03        13.73 o
  -6  -2  14          2.29         16.37        15.72 o
  -5  -2  14          0.92          7.89        19.56 o
  -4  -2  14          0.30         -3.62        12.85 o
  -3  -2  14        157.66        132.31        13.17 o
  -2  -2  14         24.87         29.49         9.86 o
  -1  -2  14        100.26         87.23        13.17 o
   0  -2  14         27.20         21.15        10.81 o
   1  -2  14         12.83         10.42        12.56 o
   2  -2  14         16.98         10.86        13.20 o
   3  -2  14          7.45          9.65        13.22 o
   4  -2  14          1.39          2.23        15.29 o
  -6  -1  14          0.09         19.58        16.07 o
  -5  -1  14          3.46          6.47        11.43 o
  -4  -1  14          9.21         -3.68        10.63 o
  -3  -1  14         33.56         23.67        10.23 o
  -2  -1  14        297.77        297.57        14.14 o
  -1  -1  14        116.24        117.16        13.40 o
   0  -1  14         61.62         64.50        11.25 o
   1  -1  14          3.24         13.30        12.48 o
   2  -1  14          4.89          2.91        13.01 o
   3  -1  14          1.27          5.27        11.92 o
   4  -1  14          1.28          1.06        26.11 o
  -6   0  14          0.33         -3.86        14.55 o
  -5   0  14          0.00          2.34        14.00 o
  -4   0  14          0.29         -9.20        10.53 o
  -3   0  14          1.06          7.27         9.84 o
  -2   0  14          0.20          6.59         8.66 o
  -1   0  14          0.22         12.27        14.76 o
   0   0  14          0.21          1.62         8.89 o
   1   0  14          3.35          5.51        12.60 o
   2   0  14          0.84         11.67        12.68 o
   3   0  14          0.07          9.46        12.83 o
   4   0  14          0.01          1.55        25.70 o
  -6   1  14          0.10          3.40        11.97 o
  -5   1  14          3.46         11.36        14.24 o
  -4   1  14          9.20         10.19        10.80 o
  -3   1  14         33.57         41.99        12.82 o
  -2   1  14        297.74        280.83        14.06 o
  -1   1  14        116.23        104.56        13.17 o
   0   1  14         61.60         65.59        11.37 o
   1   1  14          3.25          1.28        13.14 o
   2   1  14          4.89         13.51        14.42 o
   3   1  14          1.28          3.82        11.93 o
   4   1  14          1.28          7.48        26.92 o
  -6   2  14          2.29          0.93        15.44 o
  -5   2  14          0.92         -5.75        10.05 o
  -4   2  14          0.30          2.72        15.01 o
  -3   2  14        157.68        144.36        13.43 o
  -2   2  14         24.91         17.38         9.86 o
  -1   2  14        100.27         83.00        11.12 o
   0   2  14         27.22         27.09        10.74 o
   1   2  14         12.82         17.00        12.65 o
   2   2  14         16.99         10.77        13.72 o
   3   2  14          7.45          5.79        12.43 o
   4   2  14          1.38          4.80        21.31 o
  -6   3  14          1.09         -8.87        15.13 o
  -5   3  14          0.61         -5.79        13.99 o
  -4   3  14          0.82         16.80        15.21 o
  -3   3  14         51.53         35.28        20.86 o
  -2   3  14        137.31        132.03        13.26 o
  -1   3  14        101.24         97.69        11.20 o
   0   3  14          1.29         -0.22         9.23 o
   1   3  14          0.25         -0.02        12.81 o
   2   3  14         11.41         14.16        14.26 o
   3   3  14          0.71          4.59        16.90 o
   4   3  14          3.01          7.00        21.23 o
  -6   4  14          0.19         -6.04        15.07 o
  -5   4  14          0.77          7.46        10.29 o
  -4   4  14          0.08          0.93        13.14 o
  -3   4  14          4.99         23.15        12.82 o
  -2   4  14         20.19         18.08         8.70 o
  -1   4  14          2.21         14.66        10.79 o
   0   4  14          0.21          6.91        11.59 o
   1   4  14          1.75          9.80        15.29 o
   2   4  14          0.26         -0.74        13.46 o
   3   4  14          1.73          4.60        15.42 o
   4   4  14          0.57         -3.09        25.13 o
  -6   5  14          1.88         -4.10        11.18 o
  -5   5  14          3.11         -1.31        14.41 o
  -4   5  14          9.03         10.53         8.28 o
  -3   5  14         15.49         11.46         9.04 o
  -2   5  14         31.06         28.44         8.02 o
  -1   5  14        215.43        209.63        11.40 o
   0   5  14         27.28         33.64        11.35 o
   1   5  14          3.31         16.76        12.54 o
   2   5  14          4.76         11.55        13.46 o
   3   5  14          0.16         10.65        15.71 o
   4   5  14          3.61         11.63        20.99 o
  -6   6  14          0.46          1.09        10.15 o
  -5   6  14          1.59         -4.38        11.44 o
  -4   6  14         19.28         25.21        10.94 o
  -3   6  14         28.86         25.10         8.72 o
  -2   6  14         33.63         36.93        12.00 o
  -1   6  14        164.56        152.15        11.21 o
   0   6  14         33.38         22.22         9.70 o
   1   6  14          2.59          9.41        12.75 o
   2   6  14          5.58          8.71        14.44 o
   3   6  14          0.44          1.01        16.63 o
   4   6  14          0.56         20.74        22.13 o
  -5   7  14          0.63          4.75        10.17 o
  -4   7  14         31.40         27.96         9.77 o
  -3   7  14          2.02          3.35         8.22 o
  -2   7  14          2.21          2.31         9.00 o
  -1   7  14         35.22         47.20        10.34 o
   0   7  14         19.48         20.87        11.78 o
   1   7  14         17.74         17.48        10.09 o
   2   7  14          4.09         -2.04        13.48 o
   3   7  14          0.15          4.80        16.51 o
   4   7  14          1.01         14.32        21.96 o
  -5   8  14          0.51         15.96        11.88 o
  -4   8  14          7.86         12.63        10.03 o
  -3   8  14          5.08         -0.34         9.14 o
  -2   8  14          7.46         12.29        10.65 o
  -1   8  14         10.29         23.86         9.09 o
   0   8  14          5.49         16.32        11.92 o
   1   8  14          9.55         17.25        11.47 o
   2   8  14          3.46          6.05        15.34 o
   3   8  14          1.40          9.51        17.23 o
   4   8  14          0.10         17.90        21.31 o
  -5   9  14          0.47          5.37        12.01 o
  -4   9  14         13.58          6.41         8.69 o
  -3   9  14          2.88          3.06         9.24 o
  -2   9  14          2.61         11.65        10.72 o
  -1   9  14         59.45         59.42        10.74 o
   0   9  14         10.31         19.27        11.78 o
   1   9  14          3.91          2.70        10.83 o
   2   9  14          5.78          3.56        15.20 o
   3   9  14          0.23          8.73        16.18 o
  -5  10  14          2.68          0.86        10.53 o
  -4  10  14          6.21         19.79        10.25 o
  -3  10  14          3.18          4.98         8.75 o
  -2  10  14         10.90          8.34         9.42 o
  -1  10  14          2.94         12.81        11.42 o
   0  10  14         58.50         55.28        11.56 o
   1  10  14         24.33         15.22        11.96 o
   2  10  14          2.06         -5.49        15.61 o
   3  10  14          0.28         12.92        16.55 o
  -5  11  14          3.86          5.60        12.66 o
  -4  11  14          0.84          7.41        11.74 o
  -3  11  14          0.80          2.89        11.39 o
  -2  11  14          2.10          9.05        10.95 o
  -1  11  14          1.39          6.59         8.23 o
   0  11  14         28.53         39.54        11.56 o
   1  11  14          5.05         -1.57        10.21 o
   2  11  14          1.07         10.52        15.83 o
   3  11  14          0.24          1.79        20.74 o
  -4  12  14          0.47          2.89         9.37 o
  -3  12  14          2.52          0.29         9.03 o
  -2  12  14          2.83         -6.70         8.83 o
  -1  12  14          3.01          5.38        11.29 o
   0  12  14         10.43          9.64        11.44 o
   1  12  14          4.91          6.19        12.10 o
   2  12  14          0.42          1.40        16.51 o
   3  12  14          0.00         -4.47        15.05 o
  -4  13  14          1.35         -4.64        10.68 o
  -3  13  14          1.49          3.13        12.07 o
  -2  13  14          4.11          8.67        11.27 o
  -1  13  14          0.38         11.93        11.44 o
   0  13  14          1.25          2.01        10.34 o
   1  13  14          0.53         -1.15        12.29 o
   2  13  14          0.21         -5.57        13.88 o
  -3  14  14          3.21         -0.58        12.61 o
  -2  14  14          2.53         12.89         9.32 o
  -1  14  14          0.52          6.82        11.78 o
   0  14  14          4.44          8.53        12.09 o
   1  14  14          6.94          6.94        11.01 o
   2  14  14          2.72          2.01        12.40 o
  -3  15  14          0.09         15.39        13.13 o
  -2  15  14          1.11         11.41        10.28 o
  -1  15  14          0.11         -6.37        10.12 o
   0  15  14          0.26         13.35        12.29 o
   1  15  14          6.06          9.22        13.84 o
  -2  16  14          0.30          0.48        11.25 o
  -1  16  14          0.41          0.60         9.66 o
   0  16  14          0.16         -0.19        10.83 o
  -2 -15  15          1.16          3.33        11.01 o
  -1 -15  15          0.13          1.90        11.05 o
   0 -15  15          0.53         15.28        10.49 o
  -3 -14  15          0.53          8.63        11.35 o
  -2 -14  15          0.08          4.57        10.75 o
  -1 -14  15          1.28          5.61         9.38 o
   0 -14  15          1.10          2.34         9.25 o
   1 -14  15          1.06          3.96        11.10 o
  -3 -13  15          0.80         15.72         9.83 o
  -2 -13  15          0.81          9.28         9.95 o
  -1 -13  15          0.33         19.13        12.57 o
   0 -13  15          4.06          8.53         9.93 o
   1 -13  15          6.35         14.29        10.39 o
   2 -13  15          0.72          3.27        12.24 o
  -4 -12  15          0.57         10.56        11.36 o
  -3 -12  15          0.60         11.80        10.51 o
  -2 -12  15          5.54         14.92        11.53 o
  -1 -12  15          1.91          5.80         9.77 o
   0 -12  15         11.77         20.80        11.89 o
   1 -12  15         18.20         29.50        10.25 o
   2 -12  15          0.21          2.28        11.08 o
  -4 -11  15          0.48         14.99        10.83 o
  -3 -11  15          0.22          4.67        14.70 o
  -2 -11  15         10.04          5.37        11.30 o
  -1 -11  15          3.06          9.37        11.24 o
   0 -11  15          6.89         16.57        11.71 o
   1 -11  15          1.73          1.39         9.84 o
   2 -11  15          0.35         -3.25        11.44 o
  -4 -10  15          0.19         -0.55        10.44 o
  -3 -10  15          1.34          8.31         9.95 o
  -2 -10  15          0.93          7.28         9.91 o
  -1 -10  15          0.28         -1.08         9.51 o
   0 -10  15          1.35          6.97        11.43 o
   1 -10  15          0.07         11.57         9.09 o
   2 -10  15          1.16          9.59         9.07 o
   3 -10  15          0.40          2.38        16.34 o
  -5  -9  15          1.32         12.48        11.12 o
  -4  -9  15          3.12          7.79         9.41 o
  -3  -9  15          1.92          9.69        11.63 o
  -2  -9  15          1.30         -2.44        10.75 o
  -1  -9  15         13.35         29.45        10.89 o
   0  -9  15         33.28         25.64        11.82 o
   1  -9  15          5.47          4.46        11.39 o
   2  -9  15          0.37          0.91         8.85 o
   3  -9  15          0.92         -1.12        14.54 o
  -5  -8  15          2.45          5.93        12.07 o
  -4  -8  15          1.71         -3.05         9.04 o
  -3  -8  15          2.38         15.60        11.13 o
  -2  -8  15          3.75          8.72        10.77 o
  -1  -8  15         68.85         75.55        11.01 o
   0  -8  15         11.28         14.41        11.64 o
   1  -8  15          0.38          8.18        11.96 o
   2  -8  15          0.68         -1.07        10.51 o
   3  -8  15          0.61          5.24        12.04 o
  -5  -7  15          0.28         12.70        14.21 o
  -4  -7  15         14.85         16.21         8.93 o
  -3  -7  15          5.22         12.70         8.57 o
  -2  -7  15          0.22          8.26         9.47 o
  -1  -7  15         19.02         21.83         8.77 o
   0  -7  15         46.27         49.23         9.96 o
   1  -7  15          4.59          3.96         9.90 o
   2  -7  15          2.40          6.94        10.25 o
   3  -7  15          0.85          1.69        12.69 o
  -5  -6  15          0.73         -1.25        14.49 o
  -4  -6  15          2.75          8.94        11.08 o
  -3  -6  15          5.37         10.26        10.78 o
  -2  -6  15          1.23          3.27        10.75 o
  -1  -6  15          8.83         11.91        10.61 o
   0  -6  15         13.47         21.16        11.54 o
   1  -6  15          3.13          3.62        11.27 o
   2  -6  15          8.84         13.00         9.50 o
   3  -6  15          0.96          7.40        13.40 o
  -5  -5  15          2.05        -13.43        14.33 o
  -4  -5  15          7.89         13.94        10.88 o
  -3  -5  15          0.28         10.89        12.74 o
  -2  -5  15         18.40         26.96        11.20 o
  -1  -5  15         37.40         25.63        10.84 o
   0  -5  15         11.56          3.95        10.07 o
   1  -5  15         23.37         38.83        11.30 o
   2  -5  15          3.41          4.85        13.36 o
   3  -5  15          1.86         10.37        12.75 o
   4  -5  15          0.78          4.36        16.37 o
  -6  -4  15          0.21         17.91        15.61 o
  -5  -4  15          2.68         20.15        16.68 o
  -4  -4  15          1.62          0.46        17.16 o
  -3  -4  15         19.65         19.16        12.80 o
  -2  -4  15          3.06         16.75         8.24 o
  -1  -4  15         56.49         61.64        10.54 o
   0  -4  15          6.62         22.70        11.16 o
   1  -4  15          6.59          8.56        10.07 o
   2  -4  15          0.58          1.15        14.40 o
   3  -4  15          2.14          8.16        12.74 o
   4  -4  15          0.02         16.78        17.95 o
  -6  -3  15          0.85          8.51        13.03 o
  -5  -3  15          0.83         16.19        11.61 o
  -4  -3  15          7.20          4.14         9.50 o
  -3  -3  15         19.08         18.21         9.26 o
  -2  -3  15         23.47         16.71        12.68 o
  -1  -3  15          4.14          0.39         8.95 o
   0  -3  15         73.90         68.28         9.98 o
   1  -3  15         14.78         25.35        11.73 o
   2  -3  15          1.18          5.37        13.49 o
   3  -3  15          0.01          6.43        12.55 o
   4  -3  15          0.40          4.02        14.12 o
  -6  -2  15          0.45         -6.50        15.49 o
  -5  -2  15          2.41         -2.83        10.03 o
  -4  -2  15          6.71          6.53        10.47 o
  -3  -2  15          0.69          2.38        12.47 o
  -2  -2  15          7.89         18.60        12.74 o
  -1  -2  15          5.97         12.67        11.13 o
   0  -2  15          3.73         -0.69        11.12 o
   1  -2  15         30.60         33.02        12.64 o
   2  -2  15          3.53         13.02        13.46 o
   3  -2  15          3.42          3.60        12.00 o
   4  -2  15          1.00          0.87        14.54 o
  -6  -1  15          0.39         20.31        15.41 o
  -5  -1  15          0.23        -13.41        14.63 o
  -4  -1  15          1.73         12.97        12.97 o
  -3  -1  15         10.39         17.13        12.74 o
  -2  -1  15         20.06          5.90         9.03 o
  -1  -1  15         21.14         17.00        12.48 o
   0  -1  15         25.84         30.25        11.33 o
   1  -1  15         37.83         50.02        13.37 o
   2  -1  15          1.88          7.49        13.49 o
   3  -1  15          3.38         13.04        12.57 o
   4  -1  15          0.16          9.48        15.82 o
  -6   0  15          0.42          2.90        12.12 o
  -5   0  15          4.31         -1.39        11.81 o
  -4   0  15         14.61         19.81        13.54 o
  -3   0  15          0.54         -7.83        16.63 o
  -2   0  15        123.00        111.66        12.97 o
  -1   0  15          1.42          5.79        10.23 o
   0   0  15          7.05         11.75        10.85 o
   1   0  15         12.17         12.35        13.22 o
   2   0  15          0.12         10.96        13.17 o
   3   0  15         15.71         10.12        12.67 o
   4   0  15          2.64          1.30        26.52 o
  -6   1  15          0.39        -13.59        15.54 o
  -5   1  15          0.23          2.46        14.18 o
  -4   1  15          1.74          2.18        10.60 o
  -3   1  15         10.40         11.79        12.62 o
  -2   1  15         20.05         30.50        12.57 o
  -1   1  15         21.12         19.68        12.61 o
   0   1  15         25.84         25.60         8.60 o
   1   1  15         37.84         43.29        13.68 o
   2   1  15          1.88          7.64        13.32 o
   3   1  15          3.38          1.01        13.54 o
   4   1  15          0.16         -5.45        22.94 o
  -6   2  15          0.45         -1.43        13.37 o
  -5   2  15          2.41          1.33        12.89 o
  -4   2  15          6.72         -2.06        10.43 o
  -3   2  15          0.69         -0.90        12.49 o
  -2   2  15          7.89         10.40        10.64 o
  -1   2  15          5.98         13.89        12.57 o
   0   2  15          3.73         14.05        10.95 o
   1   2  15         30.60         29.87        13.22 o
   2   2  15          3.53          8.11        13.52 o
   3   2  15          3.41          0.62        15.66 o
   4   2  15          1.00         -0.24        22.78 o
  -6   3  15          0.85         19.81        15.41 o
  -5   3  15          0.83         -5.46        14.17 o
  -4   3  15          7.20         21.38        13.23 o
  -3   3  15         19.08          9.39        12.79 o
  -2   3  15         23.47         22.38        10.38 o
  -1   3  15          4.13         -5.10        10.87 o
   0   3  15         73.95         67.34        11.87 o
   1   3  15         14.78         24.44        13.72 o
   2   3  15          1.19          6.43        14.89 o
   3   3  15          0.01          7.65        15.53 o
   4   3  15          0.40          2.03        22.61 o
  -6   4  15          0.21         -3.03        12.97 o
  -5   4  15          2.68         12.02        11.48 o
  -4   4  15          1.62         16.66        11.35 o
  -3   4  15         19.67         40.29        10.69 o
  -2   4  15          3.07         -0.78         9.62 o
  -1   4  15         56.48         52.72        10.80 o
   0   4  15          6.60          4.79        11.49 o
   1   4  15          6.59         14.41        10.26 o
   2   4  15          0.58         10.11        14.93 o
   3   4  15          2.14          0.47        15.77 o
   4   4  15          0.02         -1.55        27.33 o
  -5   5  15          2.05          8.92        10.56 o
  -4   5  15          7.90          5.77        10.81 o
  -3   5  15          0.28         10.41         9.09 o
  -2   5  15         18.41         20.39         9.43 o
  -1   5  15         37.41         37.47        11.20 o
   0   5  15         11.59          5.37        10.00 o
   1   5  15         23.37         19.52        10.53 o
   2   5  15          3.41          2.51        11.80 o
   3   5  15          1.86          4.65        17.00 o
   4   5  15          0.78         25.38        22.78 o
  -5   6  15          0.73         -0.58        11.96 o
  -4   6  15          2.76         -5.75        10.21 o
  -3   6  15          5.37         10.67         8.21 o
  -2   6  15          1.22          4.83         9.03 o
  -1   6  15          8.83         13.90         9.68 o
   0   6  15         13.46         23.95        11.51 o
   1   6  15          3.13          7.29        13.54 o
   2   6  15          8.84         18.19        14.70 o
   3   6  15          0.96         -6.87        15.94 o
  -5   7  15          0.28          0.62        11.90 o
  -4   7  15         14.85         13.44         9.93 o
  -3   7  15          5.21         16.36        10.56 o
  -2   7  15          0.22          8.91        10.70 o
  -1   7  15         19.00         20.66        10.51 o
   0   7  15         46.28         43.54        10.09 o
   1   7  15          4.59         -0.99        10.10 o
   2   7  15          2.40         -2.71        15.80 o
   3   7  15          0.85          4.97        17.09 o
  -5   8  15          2.45         -1.92        10.53 o
  -4   8  15          1.71         12.42        11.46 o
  -3   8  15          2.39          3.66        11.19 o
  -2   8  15          3.75          9.25        10.91 o
  -1   8  15         68.86         53.10        10.85 o
   0   8  15         11.29         15.50        10.07 o
   1   8  15          0.38         -0.57        12.24 o
   2   8  15          0.68          7.38        15.59 o
   3   8  15          0.61         -2.50        17.57 o
  -5   9  15          1.32         -2.88        10.77 o
  -4   9  15          3.12          0.94         9.96 o
  -3   9  15          1.92        -15.46        11.49 o
  -2   9  15          1.30          7.83        10.81 o
  -1   9  15         13.36         10.09        11.26 o
   0   9  15         33.29         29.93        11.48 o
   1   9  15          5.46          6.75        10.40 o
   2   9  15          0.38          3.48        15.71 o
   3   9  15          0.92         -0.54        18.97 o
  -4  10  15          0.19          7.12        11.91 o
  -3  10  15          1.34         -4.59         9.99 o
  -2  10  15          0.93         12.80         9.85 o
  -1  10  15          0.28         -3.30        11.79 o
   0  10  15          1.35         -0.07        12.10 o
   1  10  15          0.08         -2.53        13.78 o
   2  10  15          1.16         -1.06        12.76 o
   3  10  15          0.40          4.66        13.18 o
  -4  11  15          0.48         10.47        10.63 o
  -3  11  15          0.22         19.17        10.35 o
  -2  11  15         10.04         11.79        11.27 o
  -1  11  15          3.06          5.93        11.70 o
   0  11  15          6.89          6.13        10.09 o
   1  11  15          1.73          4.97        11.88 o
   2  11  15          0.35         13.21        16.32 o
  -4  12  15          0.57         16.86        10.00 o
  -3  12  15          0.60          4.93        10.42 o
  -2  12  15          5.54          7.57        10.02 o
  -1  12  15          1.91          8.63         8.77 o
   0  12  15         11.77         12.93        12.03 o
   1  12  15         18.19         13.62        13.38 o
   2  12  15          0.21         11.20        16.65 o
  -3  13  15          0.80          9.99        12.51 o
  -2  13  15          0.81          8.00        12.36 o
  -1  13  15          0.33         -3.17        11.59 o
   0  13  15          4.06          0.81        12.02 o
   1  13  15          6.35         15.21        14.07 o
   2  13  15          0.72          0.63        16.34 o
  -3  14  15          0.53          8.03        13.01 o
  -2  14  15          0.08          3.08        12.54 o
  -1  14  15          1.28          7.20        10.45 o
   0  14  15          1.10          8.34        12.67 o
   1  14  15          1.06         -1.63        14.94 o
  -2  15  15          1.16          8.08        12.83 o
  -1  15  15          0.13          0.74        10.63 o
   0  15  15          0.53          9.25        11.01 o
  -2 -14  16          0.34         -3.68        11.09 o
  -1 -14  16          0.34          6.22        10.07 o
   0 -14  16          0.78         -6.50        11.42 o
  -3 -13  16          0.65         12.55        12.81 o
  -2 -13  16          2.63         16.32        12.29 o
  -1 -13  16          1.22          8.56        12.52 o
   0 -13  16          1.68          3.55        10.40 o
   1 -13  16          1.78         10.19        10.68 o
  -3 -12  16          2.04         11.41        12.56 o
  -2 -12  16          1.79          1.26        10.25 o
  -1 -12  16          0.92          6.87        11.50 o
   0 -12  16          0.40         -3.20        10.40 o
   1 -12  16          2.14          4.33        10.89 o
  -4 -11  16          0.33          4.76        11.13 o
  -3 -11  16          0.62         10.73        12.42 o
  -2 -11  16          2.63         -0.18        11.72 o
  -1 -11  16          2.70         18.16        10.29 o
   0 -11  16          7.11          7.87        11.96 o
   1 -11  16          2.10          1.29         9.10 o
   2 -11  16          0.36          4.46        11.22 o
  -4 -10  16          1.05         -4.10         9.95 o
  -3 -10  16          0.73         15.87        11.91 o
  -2 -10  16          1.27          3.51         8.79 o
  -1 -10  16          5.29         -4.75        11.71 o
   0 -10  16          3.56          0.30        10.26 o
   1 -10  16          0.42         15.83        10.29 o
   2 -10  16          0.24         -0.38        11.33 o
  -4  -9  16          0.17         16.00        10.49 o
  -3  -9  16          1.87          6.68        10.28 o
  -2  -9  16          0.46          5.81         8.73 o
  -1  -9  16          7.91         14.54        11.40 o
   0  -9  16          4.39          6.01        10.07 o
   1  -9  16          0.51          0.63        11.62 o
   2  -9  16          0.72          3.85        11.65 o
  -5  -8  16          0.17          3.14        12.71 o
  -4  -8  16          0.51          2.91        10.72 o
  -3  -8  16         14.66          9.18        10.13 o
  -2  -8  16          2.48          1.24        11.08 o
  -1  -8  16         12.11         10.65         9.66 o
   0  -8  16          2.16          5.98         9.51 o
   1  -8  16          1.77         10.40        12.17 o
   2  -8  16          4.35          5.11        11.09 o
   3  -8  16          1.28         11.45        13.90 o
  -5  -7  16          0.43         11.45        11.08 o
  -4  -7  16          0.23          9.26        10.36 o
  -3  -7  16          0.24         18.11        10.14 o
  -2  -7  16          0.34         10.39        10.77 o
  -1  -7  16          0.91          7.13         9.69 o
   0  -7  16          0.08          4.15        11.15 o
   1  -7  16          0.41          4.73         9.80 o
   2  -7  16          3.33         -0.48         9.85 o
   3  -7  16          1.45          6.50        13.01 o
  -5  -6  16          0.13          0.44        15.05 o
  -4  -6  16          1.57          1.66        10.04 o
  -3  -6  16          5.90         16.89        11.24 o
  -2  -6  16          5.70         17.29        10.93 o
  -1  -6  16          8.09          9.11        10.81 o
   0  -6  16         14.84         26.94        11.50 o
   1  -6  16          4.02         13.62        11.80 o
   2  -6  16          1.03          6.12        12.75 o
   3  -6  16          3.23         16.08        14.32 o
  -5  -5  16          1.26         11.17        15.15 o
  -4  -5  16          0.96          3.56        13.65 o
  -3  -5  16          7.97          2.67        11.14 o
  -2  -5  16          1.57         12.90         9.50 o
  -1  -5  16          5.42         16.18        11.65 o
   0  -5  16         22.24         21.71        11.07 o
   1  -5  16          1.35         10.74        10.45 o
   2  -5  16          1.29          8.67        15.32 o
   3  -5  16          1.48          3.67        12.47 o
  -5  -4  16          0.02          3.69        12.13 o
  -4  -4  16          0.04          1.23        13.61 o
  -3  -4  16          0.96         10.75        10.97 o
  -2  -4  16          6.80          9.03         8.52 o
  -1  -4  16          3.12          4.33        10.66 o
   0  -4  16          5.93          0.78         9.52 o
   1  -4  16          1.14         11.22        12.21 o
   2  -4  16          3.45          5.16        14.94 o
   3  -4  16          0.56         10.34        13.45 o
  -5  -3  16          0.41         -2.46        14.78 o
  -4  -3  16          4.98          9.33        21.64 o
  -3  -3  16          4.12          9.08        10.76 o
  -2  -3  16         20.17         10.25        10.82 o
  -1  -3  16          2.26          8.93         8.74 o
   0  -3  16          0.61         -2.22         9.56 o
   1  -3  16         10.10          7.39        13.14 o
   2  -3  16         15.30         15.35        14.58 o
   3  -3  16          4.55         10.65        13.42 o
  -5  -2  16          1.88         12.01        11.69 o
  -4  -2  16          0.42         15.58        14.28 o
  -3  -2  16          2.42         -0.22        12.51 o
  -2  -2  16          6.08         13.73        10.56 o
  -1  -2  16          5.81          0.78         9.49 o
   0  -2  16         28.96         17.30         9.77 o
   1  -2  16          9.25          7.92        13.02 o
   2  -2  16          0.82          3.05        13.60 o
   3  -2  16          1.03          4.99        12.32 o
  -5  -1  16          3.11          7.85        14.81 o
  -4  -1  16          0.01         -2.96        13.43 o
  -3  -1  16          0.30         17.49        12.62 o
  -2  -1  16         12.59          8.67        13.37 o
  -1  -1  16          0.92          3.70        12.54 o
   0  -1  16         14.53          7.78         8.27 o
   1  -1  16         20.44          8.85        13.48 o
   2  -1  16          5.35          7.24        13.55 o
   3  -1  16          2.34          7.71        13.15 o
  -5   0  16          0.75         12.91        11.98 o
  -4   0  16          0.00         15.63        13.60 o
  -3   0  16          0.56          1.71        12.53 o
  -2   0  16          0.33          6.73        13.20 o
  -1   0  16          0.24         -4.05        13.17 o
   0   0  16          0.01          8.57         9.05 o
   1   0  16          2.54          8.51        13.55 o
   2   0  16          4.80         16.58        14.03 o
   3   0  16          2.31          8.00        13.21 o
  -5   1  16          3.10          1.82        17.37 o
  -4   1  16          0.01         20.71        13.46 o
  -3   1  16          0.29         -0.08        12.65 o
  -2   1  16         12.59         24.08        13.20 o
  -1   1  16          0.92         12.33        12.47 o
   0   1  16         14.55         21.73        10.27 o
   1   1  16         20.45         28.86        13.31 o
   2   1  16          5.35         12.62        14.00 o
   3   1  16          2.34         -1.13        13.24 o
  -5   2  16          1.88          3.31        10.29 o
  -4   2  16          0.42         -5.32        13.45 o
  -3   2  16          2.42          7.65        10.29 o
  -2   2  16          6.08         11.01        12.94 o
  -1   2  16          5.81         10.03         9.76 o
   0   2  16         28.95         29.78        10.62 o
   1   2  16          9.25         12.00        13.48 o
   2   2  16          0.82         -4.57        13.61 o
   3   2  16          1.04          6.54        14.89 o
  -5   3  16          0.40         -1.05        14.81 o
  -4   3  16          4.97         12.35        13.82 o
  -3   3  16          4.12          7.79        10.40 o
  -2   3  16         20.18         13.62        11.15 o
  -1   3  16          2.26          5.56         9.95 o
   0   3  16          0.61          5.53        11.45 o
   1   3  16         10.10          7.70        10.79 o
   2   3  16         15.30         -0.30        13.68 o
   3   3  16          4.55          2.41        16.22 o
  -5   4  16          0.02          0.11        14.86 o
  -4   4  16          0.04         10.41        16.55 o
  -3   4  16          0.97          2.49        10.68 o
  -2   4  16          6.79         -1.44        10.58 o
  -1   4  16          3.12          8.83         9.10 o
   0   4  16          5.93         12.27        10.98 o
   1   4  16          1.13          6.24        13.22 o
   2   4  16          3.45         14.42        14.55 o
   3   4  16          0.56          4.84        16.59 o
  -5   5  16          1.26         11.00         9.52 o
  -4   5  16          0.96          2.36         8.84 o
  -3   5  16          7.98          5.42         9.59 o
  -2   5  16          1.57          5.66         8.89 o
  -1   5  16          5.41         15.61         9.77 o
   0   5  16         22.25         20.65        12.16 o
   1   5  16          1.35         16.33        13.46 o
   2   5  16          1.29         14.53        15.51 o
   3   5  16          1.48          4.60        16.77 o
  -5   6  16          0.13          2.58        10.25 o
  -4   6  16          1.57         11.32        11.76 o
  -3   6  16          5.89          5.18         8.77 o
  -2   6  16          5.70          1.79        10.86 o
  -1   6  16          8.09         11.96         9.25 o
   0   6  16         14.84         12.07        10.27 o
   1   6  16          4.03         10.14        13.63 o
   2   6  16          1.04          5.39        15.48 o
   3   6  16          3.23         16.50        17.81 o
  -5   7  16          0.43          8.85        10.87 o
  -4   7  16          0.23         -1.27        11.64 o
  -3   7  16          0.24          2.36        11.31 o
  -2   7  16          0.34          9.98        10.93 o
  -1   7  16          0.91          7.61        11.67 o
   0   7  16          0.09          1.41        11.86 o
   1   7  16          0.41         15.65        13.72 o
   2   7  16          3.33         11.85        14.42 o
   3   7  16          1.45         11.66        17.98 o
  -5   8  16          0.17          9.53        12.73 o
  -4   8  16          0.50          9.38         8.99 o
  -3   8  16         14.67         12.35        11.46 o
  -2   8  16          2.48         -3.37        11.33 o
  -1   8  16         12.11         13.35        11.70 o
   0   8  16          2.16          4.97        11.87 o
   1   8  16          1.77          1.07        13.88 o
   2   8  16          4.36          6.87        14.33 o
   3   8  16          1.28         10.29        14.72 o
  -4   9  16          0.17          7.08         9.17 o
  -3   9  16          1.86          6.12         9.17 o
  -2   9  16          0.46         -0.84        11.13 o
  -1   9  16          7.90         13.45        11.54 o
   0   9  16          4.38          8.58        11.76 o
   1   9  16          0.51          9.77        13.07 o
   2   9  16          0.72         -1.80        16.26 o
  -4  10  16          1.05          9.53        12.31 o
  -3  10  16          0.73         11.99        10.45 o
  -2  10  16          1.26        -10.04        11.19 o
  -1  10  16          5.28          7.91         9.64 o
   0  10  16          3.55         -1.41        10.87 o
   1  10  16          0.42         -1.18        12.99 o
   2  10  16          0.24         11.48        16.94 o
  -4  11  16          0.33          4.13        10.31 o
  -3  11  16          0.62         -4.78        11.72 o
  -2  11  16          2.63          2.67        10.28 o
  -1  11  16          2.70          4.95        12.02 o
   0  11  16          7.11          2.02        12.28 o
   1  11  16          2.10         15.30        13.40 o
   2  11  16          0.36          9.82        17.63 o
  -3  12  16          2.04          6.00        10.79 o
  -2  12  16          1.79          5.25        10.20 o
  -1  12  16          0.92         10.68        11.82 o
   0  12  16          0.40          2.78        12.33 o
   1  12  16          2.14         -0.21        13.88 o
  -3  13  16          0.65         -4.37         9.74 o
  -2  13  16          2.63          7.44        10.64 o
  -1  13  16          1.22          5.64         9.77 o
   0  13  16          1.68          8.68        12.92 o
   1  13  16          1.79         -6.63        13.99 o
  -2  14  16          0.34          8.77        12.97 o
  -1  14  16          0.34          3.11        11.02 o
   0  14  16          0.78          1.73        13.07 o
  -2 -13  17          0.10          8.20        12.70 o
  -1 -13  17          1.24          9.54        13.11 o
  -2 -12  17          2.00         -0.60        12.55 o
  -1 -12  17          1.17         14.16        10.62 o
   0 -12  17          1.00         11.53        10.95 o
  -3 -11  17          0.92         13.92        12.82 o
  -2 -11  17          0.39         -4.50         9.55 o
  -1 -11  17          0.61         -5.50        12.03 o
   0 -11  17          1.46          3.97        10.87 o
   1 -11  17          2.45          8.33         9.38 o
  -3 -10  17          0.47         10.76        10.67 o
  -2 -10  17          4.05          5.99        12.05 o
  -1 -10  17          1.41         -3.67        11.61 o
   0 -10  17          3.87         14.90        12.19 o
   1 -10  17          0.61          2.37        11.50 o
  -4  -9  17          0.87          1.75        10.97 o
  -3  -9  17          0.06          8.46        12.08 o
  -2  -9  17          0.71          2.21        11.53 o
  -1  -9  17          1.56          8.10        10.23 o
   0  -9  17          0.03          8.42        12.61 o
   1  -9  17          1.20         12.73        13.43 o
   2  -9  17          0.44          8.75        12.73 o
  -4  -8  17          2.14          7.86         9.46 o
  -3  -8  17          1.49         14.85        12.02 o
  -2  -8  17          1.17          5.26         9.68 o
  -1  -8  17          1.24          7.02        11.80 o
   0  -8  17          2.11          7.41        11.87 o
   1  -8  17          0.20          8.32        12.49 o
   2  -8  17          1.36          9.11        12.40 o
  -4  -7  17          4.65         11.47         9.52 o
  -3  -7  17          4.19         -4.57        11.65 o
  -2  -7  17          0.63          4.74         9.76 o
  -1  -7  17          1.28         -1.35        11.43 o
   0  -7  17          5.23          7.21        12.39 o
   1  -7  17          0.04         12.14        12.91 o
   2  -7  17          5.44         13.75        11.52 o
  -5  -6  17          0.19         11.57        12.76 o
  -4  -6  17          1.30         16.00        12.23 o
  -3  -6  17          3.50         16.84        11.55 o
  -2  -6  17          3.68         -2.81         9.56 o
  -1  -6  17          1.56          8.35         9.56 o
   0  -6  17          2.38          2.91         9.14 o
   1  -6  17          0.56         13.34        12.08 o
   2  -6  17          4.41          5.68        10.80 o
  -5  -5  17          0.23         11.37        15.21 o
  -4  -5  17          3.23          1.88        14.15 o
  -3  -5  17          5.81         10.96        11.68 o
  -2  -5  17          0.13         -7.46         9.65 o
  -1  -5  17          1.78          2.99         9.91 o
   0  -5  17          0.06         12.57        11.90 o
   1  -5  17          2.92          2.22        12.42 o
   2  -5  17          6.30          6.51        11.42 o
   3  -5  17          0.65          9.68        14.39 o
  -5  -4  17          0.30         29.00        15.24 o
  -4  -4  17          1.18          6.80        13.80 o
  -3  -4  17          1.72         10.53        13.60 o
  -2  -4  17          0.10         -0.88        10.93 o
  -1  -4  17          2.52         -4.38        11.06 o
   0  -4  17          5.99          2.01        11.75 o
   1  -4  17          5.70          9.35        10.74 o
   2  -4  17          6.66         -0.72        16.07 o
   3  -4  17          0.30          4.37        13.88 o
  -5  -3  17          0.98         23.56        15.13 o
  -4  -3  17          1.61         -3.91        12.57 o
  -3  -3  17          2.89         -1.74        11.01 o
  -2  -3  17          3.68          0.02         9.50 o
  -1  -3  17          0.91         -6.30        10.81 o
   0  -3  17          9.86         13.01         9.96 o
   1  -3  17          4.76         14.98        13.52 o
   2  -3  17          1.04          1.78        14.61 o
   3  -3  17          2.37          4.38        12.73 o
  -5  -2  17          0.09          2.04        12.24 o
  -4  -2  17          0.83          3.55        14.93 o
  -3  -2  17          2.70         -7.70        18.71 o
  -2  -2  17          0.56          9.05        13.31 o
  -1  -2  17          9.02          9.57         9.57 o
   0  -2  17          3.52          9.35        11.54 o
   1  -2  17          2.94         16.22        13.66 o
   2  -2  17          1.44          3.10        14.64 o
   3  -2  17          0.65          7.22        13.91 o
  -5  -1  17          1.43          7.76        15.18 o
  -4  -1  17          0.49         14.38        20.82 o
  -3  -1  17          1.01         11.82        16.96 o
  -2  -1  17          1.27          4.84        13.37 o
  -1  -1  17          5.02         10.07        11.53 o
   0  -1  17          0.02          0.12        11.59 o
   1  -1  17          8.01          6.21        13.86 o
   2  -1  17          0.71          0.86        14.12 o
   3  -1  17          0.41          8.59        13.90 o
  -5   0  17          0.02          1.18        14.92 o
  -4   0  17          0.08         -2.74        14.07 o
  -3   0  17          0.64         23.65        13.20 o
  -2   0  17          0.69         26.72        13.17 o
  -1   0  17         10.10         17.38        11.23 o
   0   0  17          0.33          0.77        10.63 o
   1   0  17          4.76          4.87        13.54 o
   2   0  17          3.81          5.41        14.26 o
   3   0  17          0.67          2.13        13.68 o
  -5   1  17          1.43          0.97        15.37 o
  -4   1  17          0.50          2.33        13.72 o
  -3   1  17          1.02          1.31        13.48 o
  -2   1  17          1.27         -5.02        14.60 o
  -1   1  17          5.02         11.12        13.26 o
   0   1  17          0.02          9.66         9.51 o
   1   1  17          8.01          6.38        11.55 o
   2   1  17          0.71          4.14        14.18 o
   3   1  17          0.41          2.74        13.84 o
  -5   2  17          0.09          2.20        15.24 o
  -4   2  17          0.84         -5.58        13.52 o
  -3   2  17          2.70          7.56        11.00 o
  -2   2  17          0.56         17.31        10.97 o
  -1   2  17          9.01         12.86        11.82 o
   0   2  17          3.52         -1.68        11.22 o
   1   2  17          2.94          2.08        13.53 o
   2   2  17          1.43          7.64        16.01 o
   3   2  17          0.65          3.89        14.06 o
  -5   3  17          0.99         16.98        12.33 o
  -4   3  17          1.62         -6.32        13.92 o
  -3   3  17          2.89          2.26        13.72 o
  -2   3  17          3.68          1.84        11.16 o
  -1   3  17          0.91          0.52         9.17 o
   0   3  17          9.87         12.95        12.07 o
   1   3  17          4.76          7.44        13.95 o
   2   3  17          1.04         10.55        14.67 o
   3   3  17          2.37          0.02        19.17 o
  -5   4  17          0.30          0.24        15.63 o
  -4   4  17          1.18         11.53        11.75 o
  -3   4  17          1.72         -0.58         9.72 o
  -2   4  17          0.10          5.55         9.33 o
  -1   4  17          2.52          8.36         9.83 o
   0   4  17          5.98         10.50        12.18 o
   1   4  17          5.69         -5.14        14.08 o
   2   4  17          6.66          9.31        14.86 o
   3   4  17          0.30         -2.76        15.94 o
  -5   5  17          0.23         10.53         9.95 o
  -4   5  17          3.23         18.75        11.98 o
  -3   5  17          5.79          1.78        11.06 o
  -2   5  17          0.13         -0.36        11.01 o
  -1   5  17          1.78          2.87        11.83 o
   0   5  17          0.06         11.12        10.06 o
   1   5  17          2.92          6.56        15.15 o
   2   5  17          6.29         10.00        14.87 o
   3   5  17          0.65          6.19        18.54 o
  -5   6  17          0.19          8.70        10.89 o
  -4   6  17          1.30          5.87        11.91 o
  -3   6  17          3.50         10.10        11.52 o
  -2   6  17          3.68         11.29        11.04 o
  -1   6  17          1.56          8.74         9.67 o
   0   6  17          2.38         15.79        12.08 o
   1   6  17          0.56          2.96        13.77 o
   2   6  17          4.41          9.60        14.92 o
  -4   7  17          4.65         -1.43        12.29 o
  -3   7  17          4.18          7.85         8.85 o
  -2   7  17          0.63          9.98         9.94 o
  -1   7  17          1.28          2.31        11.47 o
   0   7  17          5.23          7.90        12.82 o
   1   7  17          0.04         -1.64        14.23 o
   2   7  17          5.44         11.74        12.88 o
  -4   8  17          2.14          1.78        10.83 o
  -3   8  17          1.49         11.27        11.67 o
  -2   8  17          1.17          4.26        10.32 o
  -1   8  17          1.24         -6.18        11.59 o
   0   8  17          2.11          5.12        12.45 o
   1   8  17          0.20          9.37        14.64 o
   2   8  17          1.36         11.92        16.25 o
  -4   9  17          0.87          1.45        12.83 o
  -3   9  17          0.06          7.85        10.58 o
  -2   9  17          0.71         -4.87        11.44 o
  -1   9  17          1.56          2.31        10.35 o
   0   9  17          0.03          4.76        12.92 o
   1   9  17          1.20          9.27        14.05 o
   2   9  17          0.44          3.80        13.78 o
  -3  10  17          0.47          2.72        12.39 o
  -2  10  17          4.04          0.40        11.79 o
  -1  10  17          1.41         12.95        11.88 o
   0  10  17          3.88          3.07        12.69 o
   1  10  17          0.61         10.71        11.92 o
  -3  11  17          0.92          7.73        12.68 o
  -2  11  17          0.40          7.42        12.31 o
  -1  11  17          0.61          2.48        12.06 o
   0  11  17          1.46         -3.92        12.73 o
   1  11  17          2.45          4.63        13.64 o
  -2  12  17          2.00          4.50        10.80 o
  -1  12  17          1.17         14.09        10.94 o
   0  12  17          1.00          4.54        11.20 o
  -2  13  17          0.10         13.46        13.18 o
  -1  13  17          1.24          1.65        13.10 o
  -2 -11  18          0.00         13.96        10.74 o
  -1 -11  18          0.99         -0.06        12.94 o
   0 -11  18          0.65          0.35        13.09 o
  -3 -10  18          0.20          0.44        12.75 o
  -2 -10  18          0.91          7.56        12.76 o
  -1 -10  18          3.33          7.65         9.74 o
   0 -10  18          1.41         12.98        12.60 o
  -3  -9  18          1.89          7.98        10.86 o
  -2  -9  18          0.91         12.38        10.39 o
  -1  -9  18          0.04         -1.40        12.12 o
   0  -9  18          0.40          2.30        11.10 o
   1  -9  18          3.70          4.43        12.96 o
  -3  -8  18          0.11          4.39         9.63 o
  -2  -8  18          1.02         -6.85        10.46 o
  -1  -8  18          1.08          2.87        10.46 o
   0  -8  18          1.83         10.89        12.36 o
   1  -8  18          2.80         -1.07        13.44 o
  -4  -7  18          0.50         13.89        10.01 o
  -3  -7  18          0.06          0.54        10.67 o
  -2  -7  18          0.11         14.81        11.88 o
  -1  -7  18          0.16         -0.92        10.33 o
   0  -7  18          0.83          5.55        11.83 o
   1  -7  18          1.72         13.35        13.10 o
   2  -7  18          0.41          2.08        12.61 o
  -4  -6  18          0.66          7.70        14.05 o
  -3  -6  18          0.05          7.62        11.81 o
  -2  -6  18          1.34         10.74        10.08 o
  -1  -6  18          0.32          3.74        11.60 o
   0  -6  18          1.08          2.35        12.66 o
   1  -6  18          2.71         11.66        13.69 o
   2  -6  18          2.20          8.52        12.94 o
  -4  -5  18          0.70          4.32        14.69 o
  -3  -5  18          0.74          8.24        11.83 o
  -2  -5  18          3.79          1.38        10.19 o
  -1  -5  18          0.89          9.46         9.94 o
   0  -5  18          0.80         12.78        12.19 o
   1  -5  18          1.51          9.58        12.46 o
   2  -5  18          1.55          3.58        15.49 o
  -4  -4  18          1.92          4.47        14.49 o
  -3  -4  18          1.54         -3.53         9.96 o
  -2  -4  18          5.12          2.53        11.93 o
  -1  -4  18          1.24         -0.40        10.22 o
   0  -4  18          3.56         14.63        12.23 o
   1  -4  18          0.42         10.54        14.18 o
   2  -4  18          1.28         -5.67        16.75 o
  -4  -3  18          1.09         14.50        10.50 o
  -3  -3  18          0.18          9.82        11.51 o
  -2  -3  18          1.52          7.59        11.39 o
  -1  -3  18          0.35          7.18        11.52 o
   0  -3  18          0.43          9.17        10.40 o
   1  -3  18          1.05         13.01        14.49 o
   2  -3  18          0.86          9.32        15.21 o
  -4  -2  18          1.38          9.72        14.32 o
  -3  -2  18          0.74          7.05        13.94 o
  -2  -2  18          1.07         -5.64        14.18 o
  -1  -2  18          3.60          6.16        10.15 o
   0  -2  18          0.67         19.77        12.40 o
   1  -2  18          0.06        -10.71        14.56 o
   2  -2  18          0.45          1.25        15.16 o
  -5  -1  18          1.54         13.01        15.69 o
  -4  -1  18          1.51          3.50        14.21 o
  -3  -1  18          0.44         -0.23        13.75 o
  -2  -1  18          6.62          5.01        20.95 o
  -1  -1  18          9.21         14.19        10.18 o
   0  -1  18          0.89          9.54        11.41 o
   1  -1  18          0.40          9.07        14.47 o
   2  -1  18          0.25         -4.32        15.26 o
  -5   0  18          3.75         11.44        12.78 o
  -4   0  18          0.06          7.03        11.57 o
  -3   0  18          1.21         -1.92         9.81 o
  -2   0  18          3.02         -2.07        13.92 o
  -1   0  18          3.20         13.42        11.21 o
   0   0  18          3.18          4.21        11.36 o
   1   0  18          1.78         11.36        14.43 o
   2   0  18          0.48         -6.76        15.30 o
  -5   1  18          1.54         10.14        12.68 o
  -4   1  18          1.51          9.84        14.21 o
  -3   1  18          0.44         10.06        14.15 o
  -2   1  18          6.63          4.00        13.83 o
  -1   1  18          9.20         20.55        11.86 o
   0   1  18          0.89          3.94        11.51 o
   1   1  18          0.40         -6.76        14.61 o
   2   1  18          0.26          5.33        14.57 o
  -4   2  18          1.38         12.28        14.38 o
  -3   2  18          0.74          2.07        11.33 o
  -2   2  18          1.06         12.51        14.46 o
  -1   2  18          3.61         19.16        10.11 o
   0   2  18          0.67         10.79        11.91 o
   1   2  18          0.06          4.74        11.71 o
   2   2  18          0.45          5.24        15.10 o
  -4   3  18          1.09         -3.06        10.12 o
  -3   3  18          0.18         13.62        14.31 o
  -2   3  18          1.52          9.78         9.66 o
  -1   3  18          0.35          8.75        12.34 o
   0   3  18          0.43          5.03        11.85 o
   1   3  18          1.05          2.66        14.57 o
   2   3  18          0.86         -0.28        16.69 o
  -4   4  18          1.92         15.23        12.05 o
  -3   4  18          1.54         -5.90        11.64 o
  -2   4  18          5.12         10.13        11.76 o
  -1   4  18          1.24          3.55        11.28 o
   0   4  18          3.55         -2.33        12.62 o
   1   4  18          0.42          3.72        14.72 o
   2   4  18          1.28          3.86        15.72 o
  -4   5  18          0.70         -5.99        12.30 o
  -3   5  18          0.74          5.53        10.34 o
  -2   5  18          3.78         -2.28         9.96 o
  -1   5  18          0.89         -1.36        11.88 o
   0   5  18          0.80          3.73        10.53 o
   1   5  18          1.51          4.70        11.50 o
   2   5  18          1.55         -3.08        12.86 o
  -4   6  18          0.66         -2.52        12.44 o
  -3   6  18          0.05         13.83        10.34 o
  -2   6  18          1.34         -0.45        10.08 o
  -1   6  18          0.32          7.79         9.40 o
   0   6  18          1.08         13.26        12.75 o
   1   6  18          2.71          1.04        14.46 o
   2   6  18          2.20         10.70        15.94 o
[truncated: 10,916 more chars]
